# Supplementary material for: The developmental hourglass model is applicable to the spinal cord based on single‐cell transcriptomes and non‐conserved cis‐regulatory elements
Source: Dev Growth Differ. 2021 Sep 28;63(7):372–91. doi: 10.1111/dgd.12750 (PMC9293469; doi:10.1111/dgd.12750)
Supplement: Supplementary file 2 — Table S1 [file DGD-63-372-s002.csv]

	p_val	avg_logFC	pct.1	pct.2	p_val_adj	cluster	gene
Fgfbp3	6.78895864717132e-104	2.41137166816636	0.832	0.185	2.10817532870611e-99	0	Fgfbp3
Fabp7	1.76997263449996e-103	2.85897175052009	0.982	0.552	5.49629602191273e-99	0	Fabp7
Dbi	1.3883497269258e-96	2.17026434201495	0.996	0.736	4.31124240702268e-92	0	Dbi
Spon1	1.83663607540257e-96	1.49934103488994	0.823	0.187	5.7033060049476e-92	0	Spon1
Sox2	1.40133348756625e-94	1.2774999545836	0.965	0.335	4.35156087893948e-90	0	Sox2
Sparc	3.17661778429243e-88	1.25302064412409	0.836	0.223	9.86435120556329e-84	0	Sparc
Qk	3.75444968611336e-88	1.26082920588892	0.965	0.482	1.16586926102878e-83	0	Qk
Acot1	1.45097822830189e-87	1.03049607978754	0.779	0.186	4.50572269234586e-83	0	Acot1
Ttyh1	1.52597394309681e-87	1.31408053662162	0.668	0.096	4.73860688549854e-83	0	Ttyh1
Kbtbd11	7.33617060171465e-87	1.02897727216759	0.774	0.176	2.27810105695045e-82	0	Kbtbd11
Phgdh	3.26127633267299e-85	1.10130829439847	0.85	0.272	1.01272413958494e-80	0	Phgdh
Vim	1.09313763927722e-83	1.31363812610318	0.987	0.644	3.39452031124755e-79	0	Vim
Sox9	2.0946369005751e-82	1.22189482493072	0.867	0.294	6.50447596735586e-78	0	Sox9
Ednrb	5.18273150181372e-82	1.19708359078926	0.783	0.192	1.60939361325822e-77	0	Ednrb
Ntn1	1.60455255113771e-78	1.31725405289795	0.765	0.211	4.98261703704792e-74	0	Ntn1
Ckb	9.21663077099095e-77	1.30696874840061	0.991	0.83	2.86204035331582e-72	0	Ckb
Fgfr3	1.78463110768103e-76	0.907869152415282	0.65	0.118	5.54181497868191e-72	0	Fgfr3
Nrarp	1.27681017126225e-74	0.972878184559368	0.743	0.184	3.96487862482065e-70	0	Nrarp
Rfx4	4.20253317941113e-74	1.0476067899357	0.783	0.217	1.30501262820254e-69	0	Rfx4
Itgb8	2.14197336823361e-73	0.829328999794754	0.721	0.175	6.65146990037584e-69	0	Itgb8
Pea15a	3.38977726249969e-73	1.28785560839563	0.889	0.384	1.05262753332403e-68	0	Pea15a
Pgpep1	3.00798513773525e-72	1.05285818231868	0.876	0.354	9.34069624820927e-68	0	Pgpep1
Ptprz1	2.92557646128961e-68	1.37496231889594	0.642	0.139	9.08479258524263e-64	0	Ptprz1
Apela	1.55036177216014e-66	0.904617711977691	0.664	0.135	4.81433841108888e-62	0	Apela
Sparcl1	1.79819711556632e-66	1.41195570822246	0.717	0.196	5.5839415029681e-62	0	Sparcl1
Slc1a3	3.2498534543088e-66	1.22606117284213	0.58	0.105	1.00917699316651e-61	0	Slc1a3
Metrn	1.23040738906313e-64	0.944822443420276	0.805	0.313	3.82078406525774e-60	0	Metrn
Hopx	3.9044762011007e-63	1.849137876706	0.518	0.079	1.2124569947278e-58	0	Hopx
Wls	8.45410834061698e-62	0.918628375951743	0.743	0.245	2.62525426301179e-57	0	Wls
Timp3	1.61129706598925e-59	1.11986354326867	0.619	0.152	5.00356077901642e-55	0	Timp3
Hes5	1.09589894579578e-58	1.09013918000025	0.726	0.218	3.40309499637965e-54	0	Hes5
Serpine2	3.110255037729e-58	1.49969411712772	0.655	0.205	9.65827496865986e-54	0	Serpine2
Id4	5.16301591270734e-58	1.29020836656186	0.686	0.193	1.60327133137301e-53	0	Id4
Wnt4	1.94735380185035e-56	0.748830744768059	0.615	0.14	6.04711776088588e-52	0	Wnt4
H19	8.0064115801283e-56	1.01919922825731	0.881	0.415	2.48623098797724e-51	0	H19
Gm37350	4.35829689616454e-54	0.764285502716058	0.389	0.038	1.35338193516598e-49	0	Gm37350
Sulf1	5.28168998306477e-52	0.864876919364722	0.531	0.114	1.6401231904411e-47	0	Sulf1
Fam181b	1.318973541287e-51	1.03541151542868	0.708	0.276	4.09580853775852e-47	0	Fam181b
Pdpn	1.47232459733109e-51	0.688797911118269	0.611	0.157	4.57200957209224e-47	0	Pdpn
Zfp36l1	1.71393276452731e-51	0.83690326096059	0.779	0.303	5.32227541368664e-47	0	Zfp36l1
Gnai2	1.86042983848705e-51	0.743140110021782	0.942	0.715	5.77719277745384e-47	0	Gnai2
Cspg5	3.75449572723056e-51	0.808340979582439	0.646	0.182	1.16588355817691e-46	0	Cspg5
Lhfp	1.02401911042814e-49	0.694709510072738	0.593	0.152	3.17988654361249e-45	0	Lhfp
Cpne2	1.40315326812713e-49	0.51186274920012	0.416	0.059	4.35721184351517e-45	0	Cpne2
AC167229.1	2.84144181147236e-49	0.962986610998409	0.403	0.055	8.82352925716513e-45	0	AC167229.1
Ephb1	4.16354045810252e-49	0.636360945046484	0.571	0.14	1.29290421845458e-44	0	Ephb1
Id3	4.39823978065504e-49	1.05071889825963	0.805	0.341	1.36578539908681e-44	0	Id3
Cdh6	3.48142474064751e-48	0.831807726470348	0.659	0.215	1.08108682471327e-43	0	Cdh6
Nes	6.51069055050656e-48	0.87073469951867	0.721	0.299	2.0217647366488e-43	0	Nes
Dtx4	7.75593341706531e-48	0.74491940282997	0.642	0.212	2.40845000400129e-43	0	Dtx4
Plpp3	9.60316489857884e-48	0.792121116886175	0.527	0.13	2.98207079595569e-43	0	Plpp3
Notch1	1.68053130503104e-47	0.69718405229611	0.735	0.304	5.2185538615129e-43	0	Notch1
Fndc3b	2.96204328431924e-47	0.633927777921448	0.535	0.134	9.19803301079654e-43	0	Fndc3b
Sall3	4.3429278908416e-47	0.660541273759851	0.606	0.181	1.34860939794304e-42	0	Sall3
Vit	1.58180849334445e-46	0.507111939982326	0.412	0.061	4.91198991438251e-42	0	Vit
Gm14226	2.87465059764695e-46	0.675584701576119	0.398	0.058	8.92665250087307e-42	0	Gm14226
Grb10	8.0475650815487e-46	0.804984872928635	0.907	0.517	2.49901038477332e-41	0	Grb10
Sox6	1.40534476864606e-45	0.631883713488654	0.544	0.143	4.36401711007661e-41	0	Sox6
Mir9-3hg	3.55380952559273e-44	0.753660113580186	0.748	0.292	1.10356447198231e-39	0	Mir9-3hg
H2-Ke6	1.5659344084216e-43	0.694920298501691	0.779	0.388	4.8626961184716e-39	0	H2-Ke6
Adcyap1r1	2.41399274521118e-43	0.587296927520866	0.527	0.127	7.49617167170429e-39	0	Adcyap1r1
Selenof	2.52102559751036e-42	0.653117049261059	0.973	0.829	7.82854078794891e-38	0	Selenof
Smpdl3a	1.86107323556123e-41	0.549616777049526	0.363	0.052	5.77919071838829e-37	0	Smpdl3a
Ly6h	9.95323114496077e-41	1.03538555377756	0.885	0.629	3.09077686744467e-36	0	Ly6h
Plekhb1	3.13035592908694e-40	0.296017568682574	0.257	0.017	9.72069426659367e-36	0	Plekhb1
Cxcr4	1.45233331015761e-39	0.669580646233375	0.407	0.079	4.50993062803242e-35	0	Cxcr4
Hey1	1.70672631985494e-39	0.577265546742723	0.531	0.16	5.29989724104555e-35	0	Hey1
Enpp2	1.94608192939806e-39	0.493048518760525	0.358	0.053	6.0431682153598e-35	0	Enpp2
Gsta4	5.73093786873126e-39	0.644876591393346	0.65	0.257	1.77962813637712e-34	0	Gsta4
Igfbp5	6.0442415803432e-39	0.794239836680185	0.708	0.267	1.87691833794397e-34	0	Igfbp5
Lfng	7.85473575234505e-39	0.53773045541053	0.465	0.114	2.43913109317571e-34	0	Lfng
Rgma	1.30366491630631e-38	0.693062975714538	0.801	0.427	4.04827066460599e-34	0	Rgma
Tox2	2.25199568932577e-38	0.524199517680594	0.553	0.173	6.9931222140633e-34	0	Tox2
Glo1	1.63347529945245e-37	0.704589521469476	0.876	0.551	5.0724308473897e-33	0	Glo1
Notch3	2.80996568738617e-37	0.584361916579299	0.491	0.143	8.72578644904028e-33	0	Notch3
Megf10	8.17386998089079e-37	0.373470626615516	0.389	0.078	2.53823184516602e-32	0	Megf10
Gpx8	3.2137604963876e-36	0.582899976958758	0.575	0.212	9.97969046943241e-32	0	Gpx8
Nfia	5.67159552826817e-36	0.78374721921903	0.677	0.261	1.76120055939311e-31	0	Nfia
Lxn	1.15035087281436e-35	0.943988591056643	0.588	0.227	3.57218456535043e-31	0	Lxn
Mmd2	1.85529270130844e-35	0.570257984904003	0.292	0.037	5.76124042537309e-31	0	Mmd2
C1qtnf3	3.54368709839386e-35	0.535607883214055	0.398	0.085	1.10042115466425e-30	0	C1qtnf3
Ntrk2	1.55850606791551e-34	0.66411971309872	0.597	0.212	4.83962889269803e-30	0	Ntrk2
Arl4a	1.79186307480898e-34	0.916354332440692	0.792	0.516	5.56427240620434e-30	0	Arl4a
Vcam1	2.17900498440964e-34	0.373598048282139	0.257	0.024	6.76646417808724e-30	0	Vcam1
Hes1	1.47963839260507e-33	0.632013817695511	0.646	0.265	4.59472110055652e-29	0	Hes1
Mrfap1	5.43587212826311e-33	0.510052215923955	0.951	0.878	1.68800137198954e-28	0	Mrfap1
Hmgn3	6.91703459363361e-33	0.638224098932922	0.814	0.5	2.14794675236104e-28	0	Hmgn3
Gm3764	9.34284747181395e-33	1.05166567791213	0.681	0.327	2.90123442542239e-28	0	Gm3764
Fhl1	9.62408338743361e-33	0.630727225941741	0.619	0.275	2.98856661429976e-28	0	Fhl1
Hmgn2	1.13196479638589e-32	0.621781939613513	0.969	0.891	3.5150902822171e-28	0	Hmgn2
Tagln2	1.98285517754172e-32	0.702113746454153	0.606	0.247	6.1573601828203e-28	0	Tagln2
Shh	4.17323031988969e-32	0.733815171204891	0.279	0.037	1.29591321123535e-27	0	Shh
Tmem47	2.68779852246463e-31	0.618776706869371	0.584	0.251	8.34642075180943e-27	0	Tmem47
Crip2	3.3509770912879e-31	0.579683985657135	0.876	0.591	1.04057891615763e-26	0	Crip2
Pcp4	1.5580385680327e-30	1.05436081952539	0.42	0.119	4.83817716531194e-26	0	Pcp4
St5	3.72841081705365e-30	0.411576717473413	0.407	0.113	1.15778341101967e-25	0	St5
Slit1	4.58551304207556e-30	0.595521989104897	0.535	0.187	1.42393936495572e-25	0	Slit1
Thbs3	5.02370852139748e-30	0.399697915106124	0.451	0.134	1.56001220714956e-25	0	Thbs3
Tacc1	1.56426758554157e-29	0.616169367901168	0.628	0.285	4.85752013338225e-25	0	Tacc1
Egln3	1.65701929663949e-29	0.321168210251088	0.292	0.049	5.14554202185462e-25	0	Egln3
Id1	2.74259774723004e-29	0.676448317022875	0.584	0.245	8.51658878447343e-25	0	Id1
Pon2	3.55305521293618e-29	0.493439310833689	0.429	0.127	1.10333023527307e-24	0	Pon2
Ctsk	3.6612071718983e-29	0.388329153561776	0.265	0.04	1.13691466308958e-24	0	Ctsk
Marcks	7.74423874047436e-29	0.444356017807635	0.991	0.978	2.4048184560795e-24	0	Marcks
Adgrv1	9.93104805834035e-29	0.424699991673338	0.451	0.142	3.08388835355643e-24	0	Adgrv1
Ndrg2	3.30841598390231e-28	0.593088197042452	0.274	0.047	1.02736241548118e-23	0	Ndrg2
Npl	4.22451726468091e-28	0.281464781664139	0.252	0.035	1.31183934620136e-23	0	Npl
Pbxip1	4.40074194448165e-28	0.431890108199063	0.367	0.093	1.36656239601989e-23	0	Pbxip1
Ccnd3	7.08794605097887e-28	0.423493723655141	0.633	0.293	2.20101988721047e-23	0	Ccnd3
Fzd7	1.76282562584999e-27	0.416779869758699	0.429	0.137	5.47410241595197e-23	0	Fzd7
Nfib	2.52174642324421e-27	0.273162120488178	0.717	0.3	7.83077916810026e-23	0	Nfib
Ncald	4.32503674635568e-27	0.398718907498054	0.385	0.104	1.34305366084583e-22	0	Ncald
Ctnnb1	4.41486825818254e-27	0.517083736596857	0.885	0.68	1.37094904021343e-22	0	Ctnnb1
Aldoc	4.89902014885983e-27	0.572393185357609	0.252	0.039	1.52129272682544e-22	0	Aldoc
Col2a1	6.20845151061344e-27	0.52002595876865	0.513	0.2	1.92791044759079e-22	0	Col2a1
Ildr2	6.53543816618245e-27	0.395703182758735	0.429	0.141	2.02944961374463e-22	0	Ildr2
Plce1	6.58921744610508e-27	0.348596102689142	0.336	0.082	2.04614969353901e-22	0	Plce1
Gpm6b	1.13767067199539e-26	0.725443230088519	0.827	0.545	3.53280873774729e-22	0	Gpm6b
Lrrn1	2.57530327714248e-26	0.707418830891589	0.69	0.404	7.99708926651055e-22	0	Lrrn1
Kcnk2	4.71951739449642e-26	0.621510088670887	0.575	0.239	1.46555173651297e-21	0	Kcnk2
E2f5	5.52897405030349e-26	0.470125735320521	0.628	0.317	1.71691231184074e-21	0	E2f5
S100a11	5.80707077215756e-26	0.532391961936494	0.456	0.162	1.80326968687809e-21	0	S100a11
Slitrk2	9.03785706499773e-26	0.614138818484288	0.31	0.069	2.80652575439375e-21	0	Slitrk2
Rhoc	1.07152219592689e-25	0.513038017957147	0.5	0.198	3.32739787501176e-21	0	Rhoc
H2afv	1.14277975260891e-25	0.470707784294226	0.96	0.906	3.54867396577645e-21	0	H2afv
Dnah7a	1.50515744456459e-25	0.313009815327047	0.319	0.074	4.67396541260644e-21	0	Dnah7a
Ddit4l	1.609744888257e-25	0.393723620363633	0.296	0.065	4.99874080150447e-21	0	Ddit4l
Etv1	1.91278867740732e-25	0.443629805869067	0.35	0.096	5.93978267995296e-21	0	Etv1
Jam2	3.13483387326799e-25	0.391061286436619	0.442	0.153	9.73459962665909e-21	0	Jam2
Tmem123	3.66905417205741e-25	0.463240842869138	0.518	0.22	1.13935139204899e-20	0	Tmem123
Fam181a	3.93510227475983e-25	0.431334872187329	0.363	0.102	1.22196730938117e-20	0	Fam181a
Arhgef4	4.36621913386985e-25	0.433947386402521	0.456	0.151	1.3558420276406e-20	0	Arhgef4
2610001J05Rik	4.77337188570538e-25	0.481903065871837	0.827	0.555	1.48227517166809e-20	0	2610001J05Rik
Sox21	7.70754179371998e-25	0.367370746702855	0.469	0.167	2.39342295320386e-20	0	Sox21
Celsr1	1.92553461487102e-24	0.280880225038633	0.381	0.114	5.97936263955897e-20	0	Celsr1
Pdia6	3.09879857634202e-24	0.492048363523697	0.819	0.582	9.62269921911489e-20	0	Pdia6
3110082J24Rik	3.78730647576076e-24	0.253468305779464	0.27	0.052	1.17607227991799e-19	0	3110082J24Rik
Ppp1r14c	3.83884453146961e-24	0.481378383297107	0.504	0.192	1.19207639235726e-19	0	Ppp1r14c
Notch2	6.67151552179463e-24	0.816327115131916	0.429	0.154	2.07170571498289e-19	0	Notch2
Gm19412	1.64791405802736e-23	0.295152208910237	0.265	0.053	5.11726752439236e-19	0	Gm19412
1810037I17Rik	1.69937908235931e-23	0.576444484775016	0.827	0.621	5.27708186445036e-19	0	1810037I17Rik
Mt3	1.88696663260899e-23	0.487767607488485	0.305	0.069	5.8595974842407e-19	0	Mt3
Gm35040	1.97108678637636e-23	0.336189511486945	0.358	0.1	6.12081579773451e-19	0	Gm35040
Gng12	1.98289477502219e-23	0.489237378657465	0.478	0.198	6.15748314487641e-19	0	Gng12
Igfbp2	3.41353420173559e-23	0.575657316405054	0.752	0.473	1.06000477566495e-18	0	Igfbp2
Eef1d	4.56363260064596e-23	0.440767246032084	0.894	0.582	1.41714483147859e-18	0	Eef1d
Fndc5	4.96064967506893e-23	0.662678554514337	0.504	0.221	1.54043054359916e-18	0	Fndc5
C130071C03Rik	4.97197979538369e-23	0.418705303444327	0.712	0.351	1.5439488858605e-18	0	C130071C03Rik
Prdx1	5.35848645687119e-23	0.476127943951141	0.96	0.759	1.66397079945221e-18	0	Prdx1
Daam2	8.30981094513007e-23	0.351971053531898	0.288	0.068	2.58044559279124e-18	0	Daam2
Cd81	1.06935872940408e-22	0.651347745320908	0.836	0.598	3.32067966241849e-18	0	Cd81
Tcf7l2	1.65581024200133e-22	0.360480634967167	0.487	0.202	5.14178754448671e-18	0	Tcf7l2
Fam198b	1.94129114924941e-22	0.353093545035662	0.261	0.057	6.02829140576418e-18	0	Fam198b
Ptch1	2.33088689299214e-22	0.563050647248943	0.704	0.412	7.23810306880848e-18	0	Ptch1
Tead1	2.5448881165086e-22	0.460393613290831	0.562	0.269	7.90264106819416e-18	0	Tead1
Tspan12	3.29556901739291e-22	0.408307047638944	0.478	0.191	1.02337304697102e-17	0	Tspan12
Hs2st1	1.05509522931363e-21	0.489122386458402	0.593	0.313	3.27638721558763e-17	0	Hs2st1
Vamp3	1.16813690374074e-21	0.387021988879868	0.522	0.244	3.62741552718613e-17	0	Vamp3
Serpinh1	1.20320571004819e-21	0.423872607147121	0.699	0.39	3.73631469141266e-17	0	Serpinh1
Anxa2	1.68517125841632e-21	0.45288481365624	0.265	0.059	5.23296230876019e-17	0	Anxa2
Prom1	1.8826238049979e-21	0.418601898728141	0.535	0.246	5.84611170165998e-17	0	Prom1
S100a10	2.35708573156689e-21	0.397552906776866	0.717	0.388	7.31945832223465e-17	0	S100a10
Lrp8	2.66488159387752e-21	0.560387998797286	0.5	0.229	8.27525681346785e-17	0	Lrp8
Sema5b	5.46888310375323e-21	0.306959503836006	0.345	0.103	1.69825227020849e-16	0	Sema5b
Mt1	1.07889941367356e-20	0.578919968348229	0.354	0.114	3.35030634928052e-16	0	Mt1
Arhgef26	1.52447397846988e-20	0.397855507155473	0.341	0.109	4.73394904534253e-16	0	Arhgef26
Mgst1	1.57080786638159e-20	0.623308368995579	0.42	0.169	4.87782966747477e-16	0	Mgst1
Zfp41	1.62445994173974e-20	0.549431603447012	0.712	0.496	5.0444354570844e-16	0	Zfp41
Hmgb2	1.77168670772654e-20	0.786631689500999	0.832	0.6	5.50161873350323e-16	0	Hmgb2
Hnrnpf	2.38766619205901e-20	0.447501858664097	0.894	0.704	7.41441982620084e-16	0	Hnrnpf
Glra1	4.6288605628388e-20	0.289569905993464	0.358	0.116	1.43740007057833e-15	0	Glra1
Nacc2	4.93269347391033e-20	0.353650559462263	0.376	0.124	1.53174930445338e-15	0	Nacc2
B9d1	5.21215397632565e-20	0.393142326762025	0.695	0.428	1.6185301742684e-15	0	B9d1
Camk2a	6.48556307269311e-20	0.281936485571285	0.252	0.057	2.01396190096339e-15	0	Camk2a
Nkx6-1	7.68274427137201e-20	0.34853088383186	0.673	0.336	2.38572257858915e-15	0	Nkx6-1
Canx	1.23995038386426e-19	0.457060821258186	0.845	0.663	3.85041792701368e-15	0	Canx
Rai14	1.26784879415863e-19	0.42376499907785	0.611	0.355	3.93705086050081e-15	0	Rai14
Krcc1	1.28517628257041e-19	0.409545430698412	0.628	0.358	3.99085791026588e-15	0	Krcc1
Plat	1.48831150808748e-19	0.489825987066218	0.341	0.112	4.62165372606404e-15	0	Plat
Rdx	1.51252546418554e-19	0.380405861302653	0.898	0.715	4.69684532393537e-15	0	Rdx
Smim15	2.28156937295559e-19	0.366445310872186	0.602	0.32	7.08495737383899e-15	0	Smim15
Ndnf	3.8983569588297e-19	0.327525202381535	0.314	0.096	1.21055678642539e-14	0	Ndnf
Lockd	5.46817905628516e-19	0.45655863242139	0.42	0.177	1.69803364234823e-14	0	Lockd
Npas3	5.67367514298705e-19	0.529346031535169	0.624	0.334	1.76184634215177e-14	0	Npas3
Fjx1	7.24414799939345e-19	0.550309438356194	0.522	0.277	2.24952527825165e-14	0	Fjx1
Jag1	8.30189777804066e-19	0.292589639621635	0.319	0.099	2.57798831701497e-14	0	Jag1
Sfrp1	1.36467937647154e-18	0.42301052316574	0.558	0.289	4.23773886775706e-14	0	Sfrp1
Rcn1	1.45839555310113e-18	0.444585488006805	0.513	0.251	4.52875571104495e-14	0	Rcn1
Tmem256	1.52036336460243e-18	0.358687717762148	0.947	0.847	4.72118435609993e-14	0	Tmem256
Dag1	1.76659938444292e-18	0.371445245403787	0.602	0.335	5.48582106851061e-14	0	Dag1
Zdhhc2	1.99933955977385e-18	0.593734701888445	0.619	0.377	6.20854913496573e-14	0	Zdhhc2
Arvcf	2.04554440256917e-18	0.462810965718543	0.54	0.289	6.35202903329804e-14	0	Arvcf
Tns3	2.1188468304711e-18	0.275680111214446	0.319	0.103	6.5796550626619e-14	0	Tns3
Plec	2.54970023819927e-18	0.342195573972576	0.407	0.164	7.91758414968019e-14	0	Plec
Atp5g2	2.90192175796176e-18	0.301952535080074	0.978	0.948	9.01133763499864e-14	0	Atp5g2
Chl1	3.91112120753032e-18	0.492302860899135	0.518	0.241	1.21452046857439e-13	0	Chl1
Cnbp	4.55665967961338e-18	0.363588351808028	0.898	0.794	1.41497953031034e-13	0	Cnbp
Tead2	4.74434403036596e-18	0.392779342587697	0.717	0.436	1.47326115174954e-13	0	Tead2
Efemp2	5.01529026850279e-18	0.256586913838157	0.301	0.092	1.55739808707817e-13	0	Efemp2
Tob1	8.27082095348734e-18	0.451955657686659	0.496	0.236	2.56833803068642e-13	0	Tob1
Abhd4	8.41703476100226e-18	0.289491322135874	0.288	0.085	2.61374180433403e-13	0	Abhd4
Ost4	1.05240682224853e-17	0.36308132349492	0.876	0.723	3.26803890512836e-13	0	Ost4
Prex1	1.13480985360169e-17	0.355755788921388	0.447	0.2	3.52392503838932e-13	0	Prex1
Ezr	1.54074248432327e-17	0.426090019923715	0.535	0.277	4.78446763656905e-13	0	Ezr
Bcl2	2.3892729155572e-17	0.480989961654651	0.35	0.133	7.41940918467978e-13	0	Bcl2
Hadh	3.34061058178228e-17	0.354428702725823	0.465	0.226	1.03735980396085e-12	0	Hadh
Hmga2	8.33095955396818e-17	0.310721418157792	0.646	0.313	2.58701287029374e-12	0	Hmga2
Srsf9	8.69381287506147e-17	0.40580702838859	0.796	0.604	2.69968971209284e-12	0	Srsf9
Calr	9.91167095122074e-17	0.423352856444194	0.916	0.769	3.07787118048258e-12	0	Calr
Puf60	1.12440618916643e-16	0.38490753694028	0.761	0.574	3.49161853921852e-12	0	Puf60
Peg3	1.26626414414635e-16	0.2702755888869	0.801	0.509	3.93213004681765e-12	0	Peg3
Itm2c	1.7932400918273e-16	0.593696496337311	0.487	0.249	5.56854845715132e-12	0	Itm2c
Rpsa	2.06658358561154e-16	0.298475132912897	0.991	0.989	6.41736200839953e-12	0	Rpsa
Nedd9	2.89007359696266e-16	0.31655781528069	0.372	0.154	8.97454554064816e-12	0	Nedd9
Cdk6	3.73041264424471e-16	0.416191519896701	0.416	0.182	1.15840503841731e-11	0	Cdk6
Foxa2	4.51472348793164e-16	0.362867552766204	0.296	0.092	1.40195708470741e-11	0	Foxa2
Etfa	4.59268294535327e-16	0.295865329923538	0.535	0.287	1.42616583502055e-11	0	Etfa
Ndufa12	5.15571126561184e-16	0.35268858048696	0.903	0.793	1.60100301931044e-11	0	Ndufa12
Celsr2	5.97673601160023e-16	0.416783996026206	0.712	0.472	1.85595583368222e-11	0	Celsr2
Gng5	6.26275542713689e-16	0.330644967636667	0.987	0.9	1.94477344278882e-11	0	Gng5
Msi2	6.54281519848731e-16	0.419975338611007	0.717	0.51	2.03174040358626e-11	0	Msi2
Prdx4	7.29437843841155e-16	0.388533626239027	0.606	0.374	2.26512333647994e-11	0	Prdx4
1190002N15Rik	8.31641587925698e-16	0.333779861126989	0.31	0.111	2.58249662298567e-11	0	1190002N15Rik
Slc9a3r1	8.75691238359448e-16	0.377753646592715	0.327	0.127	2.71928400247759e-11	0	Slc9a3r1
B230118H07Rik	9.73536832103586e-16	0.357985329446724	0.566	0.319	3.02312392473127e-11	0	B230118H07Rik
Laptm4a	1.03603575015985e-15	0.487846025441533	0.823	0.652	3.21720181497138e-11	0	Laptm4a
Scrn1	1.30588803940988e-15	0.383308634118989	0.5	0.246	4.0551741287795e-11	0	Scrn1
Ak3	1.34141035705217e-15	0.323675720867192	0.398	0.171	4.16548158175411e-11	0	Ak3
Selenop	1.34485629028812e-15	0.372847909755205	0.416	0.182	4.1761822382317e-11	0	Selenop
Igsf9b	1.63638388749417e-15	0.435159303950412	0.496	0.254	5.08146288583566e-11	0	Igsf9b
Lrig1	1.69582570888172e-15	0.327551268574437	0.31	0.115	5.26604757379042e-11	0	Lrig1
Limch1	2.103717762216e-15	0.436324866970197	0.69	0.463	6.53267476700935e-11	0	Limch1
Maml2	2.27005262020262e-15	0.296952005047935	0.319	0.116	7.0491944015152e-11	0	Maml2
Cdk5rap2	2.7028498921129e-15	0.306725107527338	0.447	0.222	8.39315976997819e-11	0	Cdk5rap2
Evi5	3.1682242985717e-15	0.338164879868627	0.496	0.262	9.8382869143547e-11	0	Evi5
Pebp1	4.3785301086014e-15	0.32042166558836	0.982	0.979	1.35966495462399e-10	0	Pebp1
Lamc1	4.47698390661678e-15	0.274362612414087	0.336	0.13	1.39023781252171e-10	0	Lamc1
Sulf2	4.82475823456502e-15	0.511944667649939	0.752	0.544	1.49823217457948e-10	0	Sulf2
Adgra1	5.07269445911894e-15	0.312666436691669	0.416	0.17	1.57522381039021e-10	0	Adgra1
Magt1	6.07136052151125e-15	0.327752646548631	0.5	0.262	1.88533958274489e-10	0	Magt1
Vangl2	6.96033374673646e-15	0.375067456245631	0.801	0.65	2.16139243837407e-10	0	Vangl2
Plagl1	7.38852079376648e-15	0.41719744599647	0.549	0.313	2.2943573620883e-10	0	Plagl1
Tceal8	8.13226850700439e-15	0.379167847270375	0.881	0.758	2.52531333948007e-10	0	Tceal8
Fat1	1.06100629569637e-14	0.292080226577659	0.447	0.226	3.29474285002592e-10	0	Fat1
Snx3	1.69950488622757e-14	0.38060939070504	0.779	0.624	5.27747252320248e-10	0	Snx3
Eml1	2.15918796835617e-14	0.300228126766589	0.425	0.207	6.70492639813642e-10	0	Eml1
Med25	2.45547670388072e-14	0.387282428297068	0.611	0.398	7.62499180856081e-10	0	Med25
Trps1	2.65814939335536e-14	0.39530792472567	0.429	0.214	8.2543513111864e-10	0	Trps1
Chchd10	2.67218741747966e-14	0.694245675225144	0.46	0.229	8.29794358749957e-10	0	Chchd10
Pofut2	2.70569424266064e-14	0.315801411284093	0.465	0.249	8.4019923317341e-10	0	Pofut2
Spred1	3.12603764921239e-14	0.339224375426797	0.438	0.223	9.70728471209922e-10	0	Spred1
Ugp2	3.13590540875871e-14	0.352027074557265	0.482	0.254	9.73792706581843e-10	0	Ugp2
Ctdsp2	3.21876453505449e-14	0.30387117562531	0.442	0.225	9.99522951070472e-10	0	Ctdsp2
Itm2b	3.30570014874269e-14	0.510825859763693	0.774	0.6	1.02651906718907e-09	0	Itm2b
Spcs2	3.41665863421009e-14	0.397922136936602	0.885	0.752	1.06097500568126e-09	0	Spcs2
Polr3h	3.58300854891826e-14	0.431120008790547	0.496	0.283	1.11263164469559e-09	0	Polr3h
Lix1l	4.18431922671578e-14	0.393150633992298	0.562	0.315	1.29935664947205e-09	0	Lix1l
Asnsd1	5.5995223476398e-14	0.346887821256334	0.655	0.437	1.73881967461259e-09	0	Asnsd1
Sall1	5.69953204165974e-14	0.259573540974597	0.527	0.274	1.7698756848966e-09	0	Sall1
Mageh1	5.86924398256949e-14	0.331591412803174	0.704	0.47	1.8225763339073e-09	0	Mageh1
Gsr	6.78268976677161e-14	0.327671566813072	0.407	0.2	2.10622865327559e-09	0	Gsr
Igdcc3	6.87731412295774e-14	0.418528371229773	0.553	0.343	2.13561235460207e-09	0	Igdcc3
Gpt2	7.65055550846436e-14	0.271675535234977	0.27	0.095	2.37572700204344e-09	0	Gpt2
Fgfr1	8.550181670327e-14	0.364156778097389	0.518	0.31	2.65508791408664e-09	0	Fgfr1
Adgrb1	1.00904021235853e-13	0.270322727022784	0.296	0.109	3.13337257143695e-09	0	Adgrb1
Col18a1	1.06389368291534e-13	0.280486474471419	0.425	0.212	3.303709053557e-09	0	Col18a1
Mid1ip1	1.09855575591916e-13	0.40721482569006	0.398	0.187	3.41134518885577e-09	0	Mid1ip1
Rps2	1.11323540585371e-13	0.275647175370827	0.991	0.989	3.45692990579752e-09	0	Rps2
Mest	1.14048931835e-13	0.259000997589564	0.721	0.45	3.54156148027224e-09	0	Mest
Bmpr1a	1.14937199891087e-13	0.325162180398587	0.491	0.282	3.56914486821792e-09	0	Bmpr1a
Ran	1.51323640840991e-13	0.274541741778306	0.973	0.921	4.69905301903528e-09	0	Ran
Rab9	1.85776993062182e-13	0.340646410600757	0.531	0.307	5.76893296555994e-09	0	Rab9
Smo	2.24162686585439e-13	0.31062091675321	0.447	0.241	6.96092390653765e-09	0	Smo
Aldh5a1	2.40103617792949e-13	0.268678058005203	0.305	0.12	7.45593764332444e-09	0	Aldh5a1
Lsm5	2.64841845461542e-13	0.307546225692129	0.92	0.795	8.22413382711728e-09	0	Lsm5
Cenpm	2.69520779352036e-13	0.310666173304116	0.465	0.249	8.36942876121877e-09	0	Cenpm
Elavl1	3.66534224428522e-13	0.374177990527496	0.801	0.602	1.13819872711789e-08	0	Elavl1
Rhoa	3.81638598019549e-13	0.332746311880764	0.841	0.696	1.18510233843011e-08	0	Rhoa
Cenpa	3.94164446937678e-13	0.578409365133681	0.566	0.324	1.22399885707557e-08	0	Cenpa
Nudt9	4.38988367648242e-13	0.363414118432939	0.562	0.349	1.36319057805809e-08	0	Nudt9
Tuba1b	5.26152949231609e-13	0.425603576848708	0.925	0.887	1.63386275324892e-08	0	Tuba1b
Fstl1	5.38634099474044e-13	0.338517272673042	0.473	0.265	1.67262046909675e-08	0	Fstl1
Mpst	5.52561928466878e-13	0.334344076278373	0.469	0.262	1.7158705564682e-08	0	Mpst
Epha4	5.61842918521475e-13	0.30456818901914	0.5	0.278	1.74469081488474e-08	0	Epha4
Ccna2	6.3197296544751e-13	0.445838992651233	0.442	0.242	1.96246564960415e-08	0	Ccna2
Myl12a	6.39777994739835e-13	0.291047495718157	0.792	0.565	1.98670260706561e-08	0	Myl12a
Gltp	7.14534503148185e-13	0.263976694374609	0.442	0.235	2.21884399262606e-08	0	Gltp
Rrbp1	1.01294321160683e-12	0.35133121787299	0.633	0.425	3.14549255500269e-08	0	Rrbp1
Ube2d3	1.01842163306372e-12	0.332687160651617	0.92	0.896	3.16250469715277e-08	0	Ube2d3
Mettl9	1.08384759230638e-12	0.294949404244825	0.854	0.747	3.365671928389e-08	0	Mettl9
Psap	1.43663359450144e-12	0.420370672074011	0.77	0.589	4.46117830100532e-08	0	Psap
Nsmce3	1.70420537878139e-12	0.350151191339483	0.588	0.384	5.29206896272984e-08	0	Nsmce3
Tram1	1.72169599995768e-12	0.302454919045749	0.487	0.285	5.34638258866857e-08	0	Tram1
Rap1a	1.88797219345536e-12	0.373006649381095	0.668	0.465	5.86272005233692e-08	0	Rap1a
Cd164	2.40602959308969e-12	0.286896592495483	0.544	0.322	7.47144369542141e-08	0	Cd164
Ralgps2	3.07158544298842e-12	0.374902495700262	0.73	0.544	9.53819427611194e-08	0	Ralgps2
Rpn2	3.46988932148062e-12	0.331012471347798	0.615	0.401	1.07750473099938e-07	0	Rpn2
Nadk2	5.32542554671175e-12	0.300176003955517	0.345	0.16	1.6537043950204e-07	0	Nadk2
Golph3	5.46079316314097e-12	0.368746683794835	0.633	0.414	1.69574010095017e-07	0	Golph3
Rab34	5.58506266965162e-12	0.368690578090111	0.602	0.4	1.73432951080692e-07	0	Rab34
Fgfr2	6.01975016307168e-12	0.252791394002739	0.407	0.203	1.86931301813865e-07	0	Fgfr2
Tmed1	6.33943484925354e-12	0.31138273131121	0.513	0.309	1.9685847037387e-07	0	Tmed1
Peg12	6.83359644299888e-12	0.254218829802118	0.385	0.192	2.12203670344444e-07	0	Peg12
Tsc22d4	7.31554359173437e-12	0.504351266449008	0.496	0.312	2.27169575154127e-07	0	Tsc22d4
Tmbim6	9.65241169659536e-12	0.376085976418114	0.664	0.465	2.99736340414376e-07	0	Tmbim6
P4hb	9.7124780522667e-12	0.302151958389439	0.743	0.55	3.01601580957038e-07	0	P4hb
Cdc25b	9.82405583871339e-12	0.319526823932267	0.354	0.166	3.05066405959567e-07	0	Cdc25b
Gcsh	1.23904814089196e-11	0.332261250321554	0.712	0.523	3.84761619191181e-07	0	Gcsh
Ankrd6	1.24362479263892e-11	0.261303616535516	0.438	0.231	3.86182806858163e-07	0	Ankrd6
Msn	1.31296927538952e-11	0.2837229219306	0.491	0.286	4.07716349086706e-07	0	Msn
Pclaf	1.56989865288728e-11	0.389538899898742	0.65	0.371	4.87500628681088e-07	0	Pclaf
Jam3	1.59041106288358e-11	0.297483626473289	0.553	0.351	4.93870347357238e-07	0	Jam3
Tgif1	1.62876253849954e-11	0.271874956439408	0.336	0.161	5.05779631080262e-07	0	Tgif1
Ggh	1.63445903076509e-11	0.265183855581144	0.332	0.151	5.07548562823484e-07	0	Ggh
Vgll4	1.72822829106939e-11	0.331136659350285	0.531	0.324	5.36666731225776e-07	0	Vgll4
H2afz	1.8254466162012e-11	0.3439348575226	0.973	0.98	5.66855937728958e-07	0	H2afz
Cenpf	2.12831119816243e-11	0.59329511514552	0.509	0.293	6.6090447636538e-07	0	Cenpf
Cdh11	2.27156392810582e-11	0.288537702465768	0.465	0.262	7.05388746594702e-07	0	Cdh11
Ube2c	2.32979638659463e-11	0.768685345020413	0.522	0.319	7.23471671929232e-07	0	Ube2c
Nectin3	2.60049352400898e-11	0.325566684161121	0.46	0.273	8.07531254010508e-07	0	Nectin3
Fubp3	2.83084604331383e-11	0.338879151037649	0.469	0.28	8.79062621830244e-07	0	Fubp3
Srsf2	2.97622410702414e-11	0.325805059285489	0.916	0.844	9.24206871954207e-07	0	Srsf2
Pdcd5	3.38570791933172e-11	0.280695523592954	0.916	0.854	1.05136388019008e-06	0	Pdcd5
Cald1	3.52623269212186e-11	0.257883499490633	0.695	0.476	1.0950010378846e-06	0	Cald1
Cdh2	3.61069548259494e-11	0.384378467210033	0.827	0.712	1.12122926821021e-06	0	Cdh2
Cdca8	3.73104343986511e-11	0.430197448987154	0.487	0.292	1.15860091938131e-06	0	Cdca8
Ift74	3.90187895133177e-11	0.27389657308479	0.54	0.328	1.21165047075705e-06	0	Ift74
Snap23	4.11855597563845e-11	0.278864810266373	0.345	0.172	1.27893518711501e-06	0	Snap23
Bach2	4.1200352089938e-11	0.319049737965985	0.513	0.298	1.27939453344884e-06	0	Bach2
Fam102b	4.22502810047071e-11	0.319196481739642	0.319	0.149	1.31199797603917e-06	0	Fam102b
Slc23a2	4.39786583573615e-11	0.250713599968056	0.27	0.105	1.36566927797115e-06	0	Slc23a2
Impdh2	4.40595350713246e-11	0.284998359362281	0.677	0.462	1.36818074256984e-06	0	Impdh2
Serp1	4.76504656680733e-11	0.287738147077972	0.761	0.575	1.47968991039068e-06	0	Serp1
Psmg4	6.12106906463012e-11	0.26821791225043	0.779	0.58	1.90077557663959e-06	0	Psmg4
Mrps14	6.2225652264708e-11	0.273037715789606	0.823	0.675	1.93229317977598e-06	0	Mrps14
Cks2	6.45651592921306e-11	0.611879390439667	0.588	0.398	2.00494189149853e-06	0	Cks2
Siva1	6.9419677907053e-11	0.321987983869933	0.77	0.549	2.15568925804772e-06	0	Siva1
Srsf1	8.63814919805728e-11	0.281589668742505	0.867	0.759	2.68240447047273e-06	0	Srsf1
Mrps28	8.76935186235944e-11	0.324827859526291	0.593	0.415	2.72314683381848e-06	0	Mrps28
Pgam1	8.78807862215411e-11	0.282179699622222	0.889	0.767	2.72896205453752e-06	0	Pgam1
Nusap1	9.21991367811397e-11	0.418076417470142	0.429	0.246	2.86305979446473e-06	0	Nusap1
Neto2	9.75308108377285e-11	0.30035770829405	0.527	0.329	3.02862426894398e-06	0	Neto2
Tpd52	1.10251226234232e-10	0.328901071224993	0.522	0.32	3.4236313282516e-06	0	Tpd52
Tgif2	1.15220478245294e-10	0.262628545906111	0.363	0.188	3.57794151095111e-06	0	Tgif2
Hmgb1	1.40397106376306e-10	0.297084492811473	0.982	0.969	4.35975134430343e-06	0	Hmgb1
Rab28	1.56936714005714e-10	0.3070035278078	0.58	0.396	4.87335578001943e-06	0	Rab28
Abcd3	1.8067886746228e-10	0.298499347317002	0.407	0.222	5.61062087130618e-06	0	Abcd3
Etfb	1.83004549895824e-10	0.299710145137265	0.668	0.484	5.68284028791501e-06	0	Etfb
Pimreg	2.49709676440688e-10	0.388022440787936	0.407	0.236	7.75423458251269e-06	0	Pimreg
Sdf2l1	2.50602540792139e-10	0.317513148124801	0.562	0.374	7.78196069921829e-06	0	Sdf2l1
Chsy1	2.57982421333173e-10	0.310576673661431	0.394	0.222	8.01112812965901e-06	0	Chsy1
Mpp5	2.9140242429971e-10	0.285595556873998	0.389	0.215	9.04891948177891e-06	0	Mpp5
Slc25a5	3.17694181725247e-10	0.320378492607625	0.947	0.901	9.86535742511409e-06	0	Slc25a5
Rap1b	3.54532564473572e-10	0.275748773614027	0.628	0.465	1.10092997245978e-05	0	Rap1b
Camk2d	3.86100242803251e-10	0.270074038784269	0.385	0.203	1.19895708397694e-05	0	Camk2d
Birc5	3.86537076544649e-10	0.386416543176665	0.54	0.32	1.2003135837941e-05	0	Birc5
H1f0	3.94557286851468e-10	0.326119918454247	0.819	0.716	1.22521874285986e-05	0	H1f0
Ptges3	4.47946371489721e-10	0.256990796308316	0.907	0.838	1.39100786738703e-05	0	Ptges3
Glul	4.5686950666299e-10	0.451117967918233	0.531	0.357	1.41871687904058e-05	0	Glul
Gstm1	5.56446571179725e-10	0.388130364360726	0.252	0.105	1.7279335374844e-05	0	Gstm1
Ssbp2	5.58533088271338e-10	0.302999683698085	0.646	0.476	1.73441279900899e-05	0	Ssbp2
Nmnat2	5.8049804225645e-10	0.264702072287787	0.363	0.183	1.80262057061895e-05	0	Nmnat2
Rragd	6.23498677876555e-10	0.265416201365612	0.509	0.33	1.93615044441007e-05	0	Rragd
Cst3	6.63644492310862e-10	0.366033979019994	0.85	0.723	2.06081524197292e-05	0	Cst3
Tmem55a	6.79618460743203e-10	0.25487881229306	0.491	0.303	2.11041920614587e-05	0	Tmem55a
Ostc	6.86794019105862e-10	0.276468137867982	0.836	0.666	2.13270146752943e-05	0	Ostc
Tmed2	8.27104263659326e-10	0.286516858837004	0.827	0.748	2.5684068699413e-05	0	Tmed2
Ccnb2	8.39044840528908e-10	0.330850476665619	0.412	0.241	2.60548594329442e-05	0	Ccnb2
Ddah1	8.40929685254043e-10	0.324037901949378	0.487	0.29	2.61133895161938e-05	0	Ddah1
Fbxl7	8.76988684964174e-10	0.281777128695531	0.425	0.252	2.72331296341925e-05	0	Fbxl7
Hibadh	9.73035350822651e-10	0.298200713324928	0.429	0.245	3.02156667490958e-05	0	Hibadh
Pnrc2	9.80234843545867e-10	0.320954599684905	0.602	0.442	3.04392325966298e-05	0	Pnrc2
Cdca3	1.02936637191596e-09	0.306571637101012	0.438	0.251	3.19649139471065e-05	0	Cdca3
Akr7a5	1.18673914872227e-09	0.251030771105876	0.531	0.343	3.68518107852726e-05	0	Akr7a5
Hsp90b1	1.23159372040513e-09	0.264267681804737	0.805	0.615	3.82446797997407e-05	0	Hsp90b1
Cbx5	1.44677594059658e-09	0.288449021183067	0.881	0.762	4.49267332833456e-05	0	Cbx5
Sash1	1.48070388174959e-09	0.289203109490835	0.367	0.201	4.59802976399701e-05	0	Sash1
Ptprf	1.62298436402807e-09	0.315381979603743	0.681	0.529	5.03985334561635e-05	0	Ptprf
Scd2	1.67813162202421e-09	0.398252713576235	0.92	0.845	5.21110212587179e-05	0	Scd2
Jun	2.01872148825114e-09	0.267712969350943	0.416	0.247	6.26873583746627e-05	0	Jun
Nudt21	2.20802945123347e-09	0.279872540944959	0.854	0.774	6.8565938549153e-05	0	Nudt21
Ccdc34	2.39747436044861e-09	0.349685601478152	0.81	0.677	7.44487713150106e-05	0	Ccdc34
Nudt5	2.46274497102262e-09	0.274878827271188	0.633	0.435	7.64756195851653e-05	0	Nudt5
Nde1	2.4710148542263e-09	0.270695879025626	0.367	0.205	7.67324242682893e-05	0	Nde1
Top2a	2.82706274525979e-09	0.413299142991797	0.513	0.307	8.77887794285522e-05	0	Top2a
Rnf26	3.0620080346095e-09	0.279980758416273	0.367	0.21	9.50845354987289e-05	0	Rnf26
Stxbp6	3.12469035511863e-09	0.333066378599289	0.261	0.121	9.70310095974987e-05	0	Stxbp6
Fez1	3.20301288671708e-09	0.269000738342537	0.841	0.674	9.94631591712256e-05	0	Fez1
Cdk1	3.3614186211884e-09	0.366346099686147	0.425	0.248	0.000104382132443763	0	Cdk1
Dars	3.37531273628092e-09	0.289806512525044	0.588	0.395	0.000104813586399731	0	Dars
Fermt2	4.06438420899705e-09	0.297758589634918	0.5	0.334	0.000126211322841985	0	Fermt2
Asrgl1	4.93697694798608e-09	0.317084245928933	0.31	0.159	0.000153307945165812	0	Asrgl1
Ddt	7.2189154675655e-09	0.316829551053924	0.69	0.535	0.000224168982014312	0	Ddt
Jtb	7.35380908930536e-09	0.299529182154949	0.58	0.436	0.000228357833650199	0	Jtb
Prc1	9.96063198604024e-09	0.466902540086916	0.394	0.232	0.000309307505062508	0	Prc1
Oat	1.23820869396983e-08	0.266525394521211	0.336	0.191	0.000384500945738452	0	Oat
Arhgap5	1.24352537879782e-08	0.280638785464886	0.633	0.46	0.000386151935878087	0	Arhgap5
H2afx	1.305561165942e-08	0.598606788503146	0.668	0.572	0.00040541590885997	0	H2afx
D1Ertd622e	1.52445028419498e-08	0.271334596349633	0.398	0.234	0.000473387546751068	0	D1Ertd622e
H1fx	1.63545945263395e-08	0.405320803989984	0.681	0.589	0.00050785922382642	0	H1fx
Selenoh	1.72271071485016e-08	0.258383272122361	0.867	0.783	0.000534953358282421	0	Selenoh
Cisd2	1.74985952483173e-08	0.263783383529265	0.757	0.654	0.000543383878245998	0	Cisd2
Asph	1.94574629212326e-08	0.324333314074702	0.478	0.323	0.000604212596093037	0	Asph
Pantr1	2.09631984734497e-08	0.276970930511753	0.876	0.784	0.000650970202196035	0	Pantr1
Tmpo	2.17112999553141e-08	0.292137720993987	0.743	0.601	0.00067420099751237	0	Tmpo
Fam173a	2.45397257134268e-08	0.261513161881616	0.5	0.339	0.000762032102579043	0	Fam173a
Hat1	3.22068003611519e-08	0.255457907709125	0.46	0.29	0.00100011777161485	0	Hat1
Neo1	3.69098337010789e-08	0.264677465683056	0.429	0.263	0.0011461610659196	0	Neo1
Pdia4	4.25295094206456e-08	0.296041453574272	0.659	0.483	0.00132066885603931	0	Pdia4
Gm47283	4.38010529989345e-08	0.347368627415468	0.699	0.564	0.00136015409877591	0	Gm47283
Tmed7	4.91320864542992e-08	0.259358830023474	0.615	0.458	0.00152569868066535	0	Tmed7
Id2	6.3363524113968e-08	0.259545808499361	0.646	0.48	0.00196762751431105	0	Id2
Cfap20	7.30666274883736e-08	0.261040524398521	0.606	0.448	0.00226893798339646	0	Cfap20
Ccnb1	7.48659957892014e-08	0.504285331872486	0.376	0.239	0.00232481376724207	0	Ccnb1
Knstrn	7.9012247531205e-08	0.308715556821232	0.403	0.246	0.00245356732258651	0	Knstrn
BC005561	8.16570801098019e-08	0.276502446911858	0.655	0.501	0.00253569730864968	0	BC005561
Reep3	8.64605396106082e-08	0.314076915385783	0.673	0.516	0.00268485913652822	0	Reep3
Prkar2a	9.76772223070948e-08	0.307743555500985	0.681	0.557	0.00303317078430222	0	Prkar2a
Tipin	1.19160333079039e-07	0.260513604034609	0.611	0.421	0.00370028582310339	0	Tipin
Spc25	1.2927780789038e-07	0.354254116486072	0.412	0.262	0.00401446376841997	0	Spc25
Rest	1.37325594279897e-07	0.26155597485679	0.358	0.214	0.00426437167917365	0	Rest
Slc39a1	1.41318000770987e-07	0.385073350902968	0.398	0.243	0.00438834787794145	0	Slc39a1
Mlec	1.51872459031945e-07	0.262678396383574	0.482	0.329	0.00471609547031899	0	Mlec
Sypl	1.64592404025883e-07	0.261694199997951	0.341	0.2	0.00511108792221575	0	Sypl
Msi1	1.73631343724275e-07	0.286043465473008	0.765	0.662	0.00539177411666991	0	Msi1
Smc4	1.74886325127698e-07	0.252775744630588	0.531	0.344	0.00543074505419041	0	Smc4
Hotairm1	2.11028814251369e-07	0.33505846042857	0.496	0.334	0.00655307776894776	0	Hotairm1
Nr2f1	2.15084162300224e-07	0.312457274960484	0.765	0.622	0.00667900849190885	0	Nr2f1
Dnajc9	2.38992714216081e-07	0.288598728700209	0.628	0.455	0.00742144075455195	0	Dnajc9
Fam120a	2.48455072321558e-07	0.290082836030822	0.407	0.269	0.00771527536080135	0	Fam120a
Rhbdl3	2.62627312069325e-07	0.262986558584775	0.394	0.236	0.00815536592168876	0	Rhbdl3
Lmo4	2.95751570609764e-07	0.343493405747781	0.664	0.53	0.00918397352214501	0	Lmo4
Ext1	3.41512048707214e-07	0.25344413599239	0.429	0.285	0.0106049736485051	0	Ext1
Tmem165	4.00904438045794e-07	0.279014126154589	0.5	0.357	0.012449285514636	0	Tmem165
Tpx2	4.85138289663767e-07	0.298606456385377	0.434	0.275	0.015064999308929	0	Tpx2
Pttg1	5.27898093410017e-07	0.309370509443099	0.473	0.317	0.0163928194946613	0	Pttg1
Selenos	5.50347647416536e-07	0.263329962103556	0.633	0.494	0.0170899454952257	0	Selenos
Pbk	5.93629742373266e-07	0.299588144731833	0.372	0.235	0.018433984389917	0	Pbk
Cdc20	5.94122125031117e-07	0.416730094411341	0.385	0.248	0.0184492743485913	0	Cdc20
Amd1	5.99469994650644e-07	0.258200100674978	0.496	0.336	0.0186153417438865	0	Amd1
Ddr1	6.45463682814866e-07	0.256680708408736	0.429	0.258	0.02004358374245	0	Ddr1
Lpar4	7.66045424417824e-07	0.251879744185849	0.319	0.186	0.0237880085644467	0	Lpar4
Frmd4b	8.62402025891483e-07	0.303036407621408	0.58	0.442	0.0267801701100082	0	Frmd4b
Racgap1	1.3530221677672e-06	0.302934188948356	0.442	0.319	0.0420153973756747	0	Racgap1
Atp1a1	1.60105277580416e-06	0.253689149614675	0.509	0.376	0.0497174918470465	0	Atp1a1
Snx5	2.96858023052009e-06	0.251362681089103	0.531	0.388	0.0921833218983404	0	Snx5
Mis18bp1	3.23274855912741e-06	0.266393795342582	0.319	0.192	0.100386541006584	0	Mis18bp1
Lrrc58	3.8854559328961e-06	0.265369497715864	0.628	0.506	0.120655063084223	0	Lrrc58
Cystm1	6.6103344062983e-06	0.260952732429716	0.332	0.206	0.205270714318781	0	Cystm1
Gapdh	7.76627155569807e-06	0.250780770687844	0.956	0.951	0.241166030619092	0	Gapdh
Skap2	9.45493807309471e-06	0.268105248584688	0.381	0.262	0.29360419198381	0	Skap2
Tubb4b	1.55473757133265e-05	0.30384155272546	0.646	0.529	0.482792658025927	0	Tubb4b
Cuedc1	2.74929874158034e-05	0.264041350818985	0.593	0.48	0.853739738222944	0	Cuedc1
Sel1l	2.74975249171076e-05	0.251067407680327	0.482	0.37	0.853880641250944	0	Sel1l
Alyref	2.85050858408195e-05	0.359319085099666	0.757	0.656	0.885168430614967	0	Alyref
Lamp1	5.37481336344458e-05	0.261393139069244	0.695	0.624	1	0	Lamp1
Hist1h2ap	0.000182305586044244	0.520008733899464	0.456	0.343	1	0	Hist1h2ap
Sec61a2	0.000236306131310783	0.252090866758099	0.473	0.371	1	0	Sec61a2
Arl6ip1	0.000266764757666433	0.396046081556006	0.765	0.741	1	0	Arl6ip1
Fam210b	0.00105963640093376	0.274377908538168	0.332	0.246	1	0	Fam210b
Dll1	0.00130610129132209	0.295040893992543	0.27	0.186	1	0	Dll1
Cnr1	1.55718181905461e-95	1.22297548376879	0.843	0.116	4.83551670271027e-91	1	Cnr1
Sncg	1.17065191465084e-74	2.1218394698502	0.937	0.291	3.63522539056526e-70	1	Sncg
Nefl	2.44675060602275e-72	1.70245518950004	1	0.391	7.59789465688244e-68	1	Nefl
Scn3b	4.98484953021359e-70	1.03459448470279	0.732	0.122	1.54794532461723e-65	1	Scn3b
Lhx1os	1.17073757031771e-69	1.29771823152245	0.843	0.189	3.63549137710758e-65	1	Lhx1os
Gap43	7.02055909570615e-68	1.75534268338469	0.992	0.521	2.18009421598963e-63	1	Gap43
Snhg11	1.32398008736821e-66	2.14588049546747	0.898	0.266	4.11135536530451e-62	1	Snhg11
Scg2	1.40239039072345e-63	0.649411775054919	0.409	0.022	4.35484288031353e-59	1	Scg2
Mapt	1.67271459525833e-62	1.29172172317562	0.976	0.348	5.19428063265569e-58	1	Mapt
Lhx1	1.78060789937758e-60	1.14320605689013	0.78	0.172	5.5293217099372e-56	1	Lhx1
Map1b	8.23598301903499e-60	1.15175147151579	1	0.936	2.55751980690094e-55	1	Map1b
Stmn2	8.67654225223054e-58	1.23699706758685	1	0.63	2.69432666558515e-53	1	Stmn2
Tmsb10	1.31631756586783e-57	0.99812026221869	1	1	4.08756093728936e-53	1	Tmsb10
Rmst	7.19246999870171e-57	1.64067440682888	0.976	0.414	2.23347770869684e-52	1	Rmst
Ina	3.25578530055541e-54	1.18910301022925	1	0.435	1.01101900938147e-49	1	Ina
Stmn4	2.44018526239608e-50	1.07058505037377	0.803	0.238	7.57750729531855e-46	1	Stmn4
Islr2	1.46259627175929e-49	1.09084341586345	0.535	0.084	4.54180020269412e-45	1	Islr2
Spock1	5.63988541078591e-49	1.01563506976728	0.669	0.158	1.75135361661135e-44	1	Spock1
Ndn	5.40234147607241e-48	1.22468882785866	0.937	0.568	1.67758909856477e-43	1	Ndn
Meg3	1.63489105079925e-46	1.36177878661248	0.984	0.856	5.07682718004691e-42	1	Meg3
Stmn1	5.50389538165922e-46	0.954640155393173	1	0.981	1.70912463286664e-41	1	Stmn1
Mllt11	1.34818851000449e-45	1.05671511969522	0.976	0.631	4.18652978011696e-41	1	Mllt11
Slc17a6	2.42419979027414e-43	0.913365699248765	0.764	0.222	7.52786760873829e-39	1	Slc17a6
Myt1l	2.77123985735378e-42	0.761118081348512	0.748	0.21	8.60553112904068e-38	1	Myt1l
Tmem255a	1.55928262688421e-40	0.740151748138034	0.63	0.141	4.84204034126353e-36	1	Tmem255a
Nrn1	5.30832687200315e-40	0.967799354738558	0.748	0.224	1.64839474356314e-35	1	Nrn1
Khdrbs2	1.36188105473684e-39	0.767168087680823	0.701	0.195	4.22904923927432e-35	1	Khdrbs2
Cd200	3.50458861225767e-39	0.818646569183171	0.685	0.196	1.08827990176438e-34	1	Cd200
Gng3	4.10539684250835e-39	0.916605346065108	0.953	0.528	1.27484888150412e-34	1	Gng3
Stmn3	1.78302034801247e-38	0.983663718586754	0.961	0.619	5.53681308668312e-34	1	Stmn3
Ncam1	6.04588422311825e-38	0.978994928652591	1	0.881	1.87742842780491e-33	1	Ncam1
Rtn1	6.09858167934444e-38	0.898247694492851	1	0.815	1.89379256888683e-33	1	Rtn1
Cnih2	1.14504867107134e-37	0.893256788873826	0.929	0.5	3.55571963827783e-33	1	Cnih2
Rbms3	1.3297827433315e-37	0.962458659236305	0.661	0.209	4.12937435286729e-33	1	Rbms3
Ntm	5.38838328946812e-37	1.04864105416379	0.63	0.179	1.67325466287853e-32	1	Ntm
Snrpn	1.33117656194676e-36	0.971765679987523	0.929	0.766	4.13370257781326e-32	1	Snrpn
Nefm	9.75332987917189e-36	0.806117394046053	0.835	0.331	3.02870152737925e-31	1	Nefm
Rgs7bp	1.08271926501338e-35	0.772878987553749	0.52	0.114	3.36216813364606e-31	1	Rgs7bp
Nnat	1.40338045202058e-35	0.805665388104055	1	0.958	4.3579173176595e-31	1	Nnat
Malat1	1.53029534817702e-35	0.751859479654296	0.984	0.978	4.75202614469409e-31	1	Malat1
Serf1	2.98386840739835e-35	0.776161007165066	0.961	0.816	9.2658065654941e-31	1	Serf1
Shank1	2.321963946757e-34	0.73813036569592	0.756	0.262	7.21039464386452e-30	1	Shank1
Sh3gl2	5.8216409778669e-34	0.567664934492705	0.488	0.104	1.80779417285701e-29	1	Sh3gl2
Gria2	5.87121215882153e-34	0.841144929367444	0.898	0.43	1.82318751167885e-29	1	Gria2
Cd24a	6.05725237958348e-34	0.739929054829016	0.992	0.948	1.88095858143206e-29	1	Cd24a
Fgf12	8.69208533208133e-34	0.683690125215309	0.535	0.131	2.69915325817122e-29	1	Fgf12
Pou2f2	1.05247767905706e-33	1.16362794355016	0.803	0.403	3.26825893677588e-29	1	Pou2f2
Dpysl2	1.82637376917162e-33	0.906448602655884	0.992	0.905	5.67143846540864e-29	1	Dpysl2
Rac3	6.85990552844393e-33	0.816214120145224	0.717	0.295	2.13020646374769e-28	1	Rac3
Nrxn1	1.73745877977387e-32	0.763955717369723	0.669	0.218	5.3953307488318e-28	1	Nrxn1
Xpr1	3.89305723254254e-32	0.838897153823167	0.835	0.436	1.20891106242144e-27	1	Xpr1
Basp1	5.91602454422852e-32	0.783360132723045	1	0.941	1.83710310171928e-27	1	Basp1
Scn2a	1.04199531025469e-31	0.627168161772736	0.528	0.135	3.23570803693388e-27	1	Scn2a
Ywhag	2.1362961429172e-31	0.772705316708175	0.945	0.733	6.63384041260079e-27	1	Ywhag
Reep1	4.45242056067472e-31	0.772078968067996	0.748	0.33	1.38261015670632e-26	1	Reep1
Onecut2	5.84336152609099e-31	1.05928843739606	0.717	0.282	1.81453905469704e-26	1	Onecut2
Runx1t1	8.56544575789326e-31	0.768975536656425	0.913	0.468	2.65982787119859e-26	1	Runx1t1
Sim1	9.90188657036505e-31	0.709757221074304	0.866	0.462	3.07483283669546e-26	1	Sim1
Cartpt	1.26298481212331e-30	0.759041720849852	0.315	0.04	3.92194673708651e-26	1	Cartpt
Scn9a	1.39008094467811e-30	0.53806514597849	0.362	0.058	4.31661835750892e-26	1	Scn9a
Lingo2	1.56732284162621e-30	0.577936946533631	0.346	0.052	4.86700762010185e-26	1	Lingo2
Resp18	3.6777035980444e-30	0.662080309284013	0.504	0.122	1.14203729830073e-25	1	Resp18
Pcsk1n	5.83987615229481e-30	0.834647631385581	0.913	0.541	1.81345674157211e-25	1	Pcsk1n
Sptbn1	8.71100913144935e-30	0.739742275428234	0.843	0.527	2.70502966558897e-25	1	Sptbn1
Gpm6a	1.11788770267858e-29	0.683014415707079	0.827	0.381	3.47137668312781e-25	1	Gpm6a
Tuba1a	2.47685722111412e-29	0.653869617356403	1	0.994	7.69138472872569e-25	1	Tuba1a
Car10	3.20043758426749e-29	0.564244424290405	0.307	0.041	9.93831883042585e-25	1	Car10
Pfn2	4.00374366370387e-29	0.76038102107068	0.984	0.808	1.24328251988996e-24	1	Pfn2
Tnik	4.2608633585777e-29	0.71134383401049	0.559	0.17	1.32312589873913e-24	1	Tnik
Uchl1	1.06887279314453e-28	0.835952298118457	0.882	0.618	3.31917068455171e-24	1	Uchl1
Nav3	5.6375077446503e-28	0.716906285978486	0.598	0.199	1.75061527994626e-23	1	Nav3
Syt4	7.03506204417363e-28	1.18521307978382	0.598	0.196	2.18459781657724e-23	1	Syt4
L1cam	9.86527820833554e-28	0.676318823999177	0.551	0.176	3.06346484203443e-23	1	L1cam
Hecw1	1.3667299253036e-27	0.727166380607747	0.638	0.233	4.24410643704528e-23	1	Hecw1
Map6	2.05301164517279e-27	0.737838114029135	0.772	0.372	6.37521706175508e-23	1	Map6
Uncx	5.10603596932408e-27	0.689523375039598	0.866	0.418	1.58557734955421e-22	1	Uncx
Zfhx4	5.79652896958644e-27	0.887432522700755	0.811	0.495	1.79999614092568e-22	1	Zfhx4
Snap91	5.90907938145336e-27	0.594150647267683	0.551	0.166	1.83494642032271e-22	1	Snap91
Ttc3	1.26844765369176e-26	0.570842502085713	0.984	0.946	3.93891049900903e-22	1	Ttc3
Nrxn2	1.50296413282813e-26	0.701918310698885	0.882	0.56	4.6671545216712e-22	1	Nrxn2
Tubb2a	3.2322001069641e-26	0.777825533826062	0.906	0.668	1.00369509921556e-21	1	Tubb2a
Aplp1	5.32479675358526e-26	0.686476559579628	0.866	0.496	1.65350913589083e-21	1	Aplp1
Nsg1	7.74876935764425e-26	0.718009732848333	0.929	0.669	2.40622534862927e-21	1	Nsg1
Rufy3	8.48060099577418e-26	0.703954367417498	0.882	0.568	2.63348102721776e-21	1	Rufy3
Tmod2	1.55041337659522e-25	0.67579781047028	0.756	0.387	4.81449865834113e-21	1	Tmod2
Kif1a	1.60554884919568e-25	0.610899461199982	0.669	0.268	4.98571084140734e-21	1	Kif1a
Dcx	1.86838191450374e-25	0.675065131393468	0.969	0.565	5.80188635910847e-21	1	Dcx
Pfkp	2.44365641985225e-25	0.518402199258154	0.378	0.081	7.58828628056721e-21	1	Pfkp
Evl	4.55617497880522e-25	0.708223410536379	0.898	0.708	1.41482901616838e-20	1	Evl
Golga7b	7.48234991843587e-25	0.446216437039231	0.465	0.122	2.32349412017189e-20	1	Golga7b
Hmgcs1	8.00754721026163e-25	0.829510356680514	0.882	0.662	2.48658363520254e-20	1	Hmgcs1
App	1.04400943123155e-24	0.64093721851744	0.906	0.669	3.24196248680334e-20	1	App
Selenow	1.36640115552219e-24	0.446274558053846	0.992	0.991	4.24308550824306e-20	1	Selenow
Tubb2b	1.53508896899381e-24	0.539472921917231	1	0.965	4.76691177541648e-20	1	Tubb2b
Cdk5r1	5.57802551344165e-24	0.610308035653702	0.827	0.413	1.73214426268903e-19	1	Cdk5r1
Tenm1	6.33686411578225e-24	0.566496833633254	0.283	0.045	1.96778641387386e-19	1	Tenm1
Kif5c	6.38746992470257e-24	0.64360104460691	0.906	0.654	1.98350103571789e-19	1	Kif5c
Ank2	6.98379530164203e-24	0.71951154806063	0.819	0.481	2.1686779550189e-19	1	Ank2
Atpif1	8.75402413563834e-24	0.425648399163232	0.984	0.971	2.71838711483977e-19	1	Atpif1
Soga3	9.12219302474338e-24	0.725037353770635	0.772	0.461	2.83271459997356e-19	1	Soga3
Parvb	1.19611709142537e-23	0.535132884525444	0.394	0.1	3.71430240400321e-19	1	Parvb
Cbarp	1.491561031224e-23	0.576267604672871	0.614	0.238	4.63174447025988e-19	1	Cbarp
Dclk1	2.9379926818377e-23	0.709723728245799	0.819	0.53	9.12334867491062e-19	1	Dclk1
Actg1	4.3934525725559e-23	0.445634083058748	1	0.997	1.36429882735578e-18	1	Actg1
Acot7	4.73351615656954e-23	0.64678209863223	0.724	0.399	1.46989877209954e-18	1	Acot7
Eid1	6.46431174750391e-23	0.701201155571409	0.882	0.767	2.00736272695239e-18	1	Eid1
Sorcs3	7.72121382037609e-23	0.413289403696413	0.299	0.054	2.39766852764139e-18	1	Sorcs3
Arfgef3	8.20042607969003e-23	0.532283959519338	0.512	0.16	2.54647831052614e-18	1	Arfgef3
Klc1	1.21072179078897e-22	0.627179780104169	0.858	0.637	3.75965437693698e-18	1	Klc1
Ngfr	1.98640480607841e-22	0.610632896992833	0.614	0.251	6.1683828443153e-18	1	Ngfr
Elavl2	2.33037138417651e-22	0.697583360280029	0.906	0.64	7.23650225928332e-18	1	Elavl2
Ptms	2.44182560216529e-22	0.51994823425837	0.976	0.88	7.58260104240387e-18	1	Ptms
Elavl4	3.66477833615304e-22	0.649031671936412	0.945	0.625	1.13802361672561e-17	1	Elavl4
Rgs17	4.08268340823811e-22	0.493576344049819	0.354	0.082	1.26779567876018e-17	1	Rgs17
Ppm1h	4.377975046728e-22	0.542070511392993	0.417	0.114	1.35949259126045e-17	1	Ppm1h
Gng2	4.51370441623046e-22	0.607900996605146	0.906	0.789	1.40164063237204e-17	1	Gng2
Dlg2	5.41210217483167e-22	0.372237174167418	0.26	0.041	1.68062008835048e-17	1	Dlg2
Tubb5	8.21346330857038e-22	0.378874418431101	1	0.992	2.55052676121036e-17	1	Tubb5
Ankrd12	9.24039728280247e-22	0.631417853951497	0.764	0.469	2.86942056822865e-17	1	Ankrd12
6330403K07Rik	9.47045261181344e-22	0.539726467901871	0.976	0.856	2.94085964954643e-17	1	6330403K07Rik
Clmp	1.28687727936743e-21	0.627376099587348	0.622	0.287	3.99614001561969e-17	1	Clmp
Crmp1	1.34693236735687e-21	0.59009960418342	0.937	0.646	4.18262908035329e-17	1	Crmp1
Fam57b	1.3501741969711e-21	0.58972368942491	0.622	0.259	4.19269593385435e-17	1	Fam57b
Elavl3	2.15053571339746e-21	0.596070945692886	0.976	0.695	6.67805855081312e-17	1	Elavl3
Celf4	2.25213177731999e-21	0.714876688116409	0.858	0.537	6.99354480811177e-17	1	Celf4
Tmem130	2.37520621225869e-21	0.513291782019114	0.37	0.091	7.37572785092692e-17	1	Tmem130
Lingo1	2.69947779947333e-21	0.5102372993096	0.559	0.211	8.38268841070455e-17	1	Lingo1
Gabbr1	5.48898646866319e-21	0.600426539957172	0.701	0.357	1.70449496811398e-16	1	Gabbr1
Ank3	6.00676621531139e-21	0.650812135509109	0.898	0.647	1.86528111284065e-16	1	Ank3
Samd5	6.57227974371603e-21	0.62366644299187	0.488	0.162	2.04089002881614e-16	1	Samd5
Cirbp	6.78596847349629e-21	0.532520238396567	0.921	0.768	2.1072467900748e-16	1	Cirbp
Sh3rf1	8.13105684574796e-21	0.681589321366426	0.583	0.258	2.52493708231011e-16	1	Sh3rf1
Dnm3	1.20732041222506e-20	0.529109522931892	0.449	0.143	3.74909207608248e-16	1	Dnm3
Syt1	1.73869862898759e-20	0.612882287131827	0.575	0.23	5.39918085259517e-16	1	Syt1
Tubb3	2.51379452843858e-20	0.588691683305923	1	0.784	7.80608614916034e-16	1	Tubb3
Fxyd6	6.68508769262601e-20	0.636505171625798	0.787	0.611	2.07592028119116e-15	1	Fxyd6
Mir124-2hg	1.00304907894121e-19	0.552961667624738	0.858	0.536	3.11476830483613e-15	1	Mir124-2hg
Fstl5	1.66457611735381e-19	0.522381771879127	0.409	0.12	5.16900821721879e-15	1	Fstl5
Dach2	2.68600385036568e-19	0.506415191263618	0.512	0.194	8.34084775654056e-15	1	Dach2
Sgip1	4.32365955951607e-19	0.596516078021794	0.543	0.232	1.34262600301652e-14	1	Sgip1
Map1lc3a	4.33735144335854e-19	0.566845672631811	0.874	0.743	1.34687774370613e-14	1	Map1lc3a
Ube2ql1	4.45460792615296e-19	0.544981121042727	0.504	0.191	1.38328939930828e-14	1	Ube2ql1
Kif1b	5.15605667149951e-19	0.529384359266462	0.913	0.768	1.60111027820074e-14	1	Kif1b
Samd10	5.53648522620073e-19	0.633745384086589	0.614	0.305	1.71924475729211e-14	1	Samd10
Gsk3b	5.71184442507531e-19	0.550241830419945	0.976	0.885	1.77369904931864e-14	1	Gsk3b
Slit2	7.99477462201164e-19	0.547357624317509	0.669	0.323	2.48261736337327e-14	1	Slit2
Dpysl3	8.23084290827247e-19	0.592283761633106	0.921	0.657	2.55592364830585e-14	1	Dpysl3
Psd	8.57222225538119e-19	0.41258596252712	0.362	0.098	2.66193217696352e-14	1	Psd
Stk32b	1.36527026675801e-18	0.382622542373286	0.299	0.068	4.23957375936366e-14	1	Stk32b
Rbfox2	1.42947720802233e-18	0.590404585187354	0.89	0.658	4.43895557407175e-14	1	Rbfox2
Tsc22d1	1.96814728873982e-18	0.532012099447608	0.945	0.872	6.11168777572376e-14	1	Tsc22d1
Nova1	2.55082786687293e-18	0.52305742871516	0.78	0.456	7.92108577500051e-14	1	Nova1
Gpr85	3.15552387893036e-18	0.482931938127742	0.575	0.237	9.79884830124245e-14	1	Gpr85
Rab10	3.44377841343564e-18	0.45282145077903	0.89	0.755	1.06939651072417e-13	1	Rab10
Ppfia2	3.66809473083403e-18	0.455384080619768	0.331	0.086	1.13905345676589e-13	1	Ppfia2
Chd3os	3.81788662380493e-18	0.683999074717433	0.693	0.402	1.18556833329014e-13	1	Chd3os
Kidins220	3.91202742753104e-18	0.555719259909606	0.646	0.344	1.21480187707121e-13	1	Kidins220
Vstm2b	3.94365501922629e-18	0.395370958025857	0.323	0.082	1.22462319312034e-13	1	Vstm2b
Dusp26	4.54314115864083e-18	0.489625398543521	0.417	0.132	1.41078162399274e-13	1	Dusp26
Sh3bp5	5.24713770779081e-18	0.528204406338151	0.488	0.197	1.62939367240028e-13	1	Sh3bp5
Svbp	5.26621194937751e-18	0.436458620466702	0.906	0.799	1.6353167966402e-13	1	Svbp
D930028M14Rik	5.7593025238836e-18	0.695034103188011	0.441	0.147	1.78843621274157e-13	1	D930028M14Rik
Pgrmc1	6.10191042883606e-18	0.552387319972193	0.85	0.659	1.89482624546646e-13	1	Pgrmc1
Calm2	1.06370482624804e-17	0.388902854576984	0.984	0.987	3.30312259694803e-13	1	Calm2
Atp1b1	1.32656498860549e-17	0.576481934028316	0.591	0.273	4.11938225911663e-13	1	Atp1b1
Kcnma1	1.40235893242585e-17	0.455332573556595	0.307	0.073	4.354745192862e-13	1	Kcnma1
Rab6a	1.74195205739529e-17	0.500134974402119	0.89	0.688	5.4092837238296e-13	1	Rab6a
Asxl3	1.88230560296582e-17	0.551579828657199	0.622	0.332	5.84512358888977e-13	1	Asxl3
Gnal	2.50690715835588e-17	0.399179365311959	0.291	0.069	7.78469879884251e-13	1	Gnal
Pak1	3.66170409048886e-17	0.625003175245228	0.701	0.505	1.1370689712195e-12	1	Pak1
Fabp3	4.26559868139045e-17	0.520231320267377	0.48	0.183	1.32459635853218e-12	1	Fabp3
Pafah1b3	4.28792002488362e-17	0.498186770965134	0.882	0.771	1.33152780532711e-12	1	Pafah1b3
Kcnh7	4.84820268595405e-17	0.395613063988858	0.26	0.055	1.50551238006931e-12	1	Kcnh7
Fnbp1l	4.84851999928919e-17	0.589270342574115	0.819	0.656	1.50561091537927e-12	1	Fnbp1l
Ptprd	7.0289825278377e-17	0.589116487355513	0.701	0.455	2.18270994436944e-12	1	Ptprd
Nsg2	7.42933983773905e-17	0.507928644498855	0.811	0.511	2.30703289981311e-12	1	Nsg2
Cxxc4	7.66572355935934e-17	0.658238673937871	0.811	0.614	2.38043713688785e-12	1	Cxxc4
Rprm	8.87992242956094e-17	0.616718447251871	0.622	0.347	2.75748231205156e-12	1	Rprm
Asic4	9.41105064782263e-17	0.429655474350759	0.394	0.122	2.92241355766836e-12	1	Asic4
Cacnb3	9.58969964132115e-17	0.516727567442542	0.575	0.276	2.97788942961946e-12	1	Cacnb3
Dpf1	1.15550017563307e-16	0.50254392867484	0.63	0.307	3.58817469539337e-12	1	Dpf1
Tspan17	1.23715002881759e-16	0.50792035902872	0.48	0.199	3.84172198448725e-12	1	Tspan17
Actl6b	1.28601845665888e-16	0.529896685114531	0.551	0.239	3.99347311346283e-12	1	Actl6b
Akap9	1.57753105367174e-16	0.583856958210142	0.835	0.746	4.89870718096687e-12	1	Akap9
Snap25	1.60052003669118e-16	0.543742518939446	0.622	0.315	4.97009486993711e-12	1	Snap25
Tmeff1	1.73018014848384e-16	0.521244624893359	0.874	0.706	5.37272841508686e-12	1	Tmeff1
Rab3a	1.76587807781694e-16	0.487968246104442	0.748	0.406	5.48358119504493e-12	1	Rab3a
Sbk1	1.76706273311549e-16	0.523893050521034	0.858	0.729	5.48725990514353e-12	1	Sbk1
Scn3a	1.97920735501668e-16	0.521497418018613	0.701	0.359	6.14603259953328e-12	1	Scn3a
Prkar1b	2.174545957136e-16	0.408504150283519	0.402	0.133	6.75261756069442e-12	1	Prkar1b
Ndrg4	2.26351627742908e-16	0.520305001386891	0.425	0.152	7.02889709630053e-12	1	Ndrg4
Rab6b	2.8180994537222e-16	0.549861745613103	0.614	0.32	8.75104423364354e-12	1	Rab6b
Agtpbp1	4.02121353033853e-16	0.444713474943855	0.472	0.198	1.24870743757602e-11	1	Agtpbp1
Cux2	5.02817602421205e-16	0.632574953106146	0.457	0.185	1.56139950079857e-11	1	Cux2
Kif5a	5.49668640901858e-16	0.491597316613507	0.504	0.214	1.70688603059254e-11	1	Kif5a
Iqsec3	6.42905497156985e-16	0.472270387143828	0.331	0.096	1.99641444032158e-11	1	Iqsec3
Rab3c	6.71328180371194e-16	0.502185476729838	0.811	0.46	2.08467539850667e-11	1	Rab3c
Pcdh7	8.19426782016421e-16	0.455351111316586	0.378	0.124	2.54456598619559e-11	1	Pcdh7
Inpp5f	8.65280396906376e-16	0.640547477598448	0.669	0.402	2.68695521651337e-11	1	Inpp5f
Idh1	9.13781762710613e-16	0.586918511063434	0.811	0.647	2.83756650774527e-11	1	Idh1
Eif4a2	1.07964946627631e-15	0.467542014060407	0.898	0.721	3.35263548762781e-11	1	Eif4a2
Rtl8a	1.07976963505434e-15	0.529121855246265	0.795	0.59	3.35300864773425e-11	1	Rtl8a
Ube3a	1.36032232639277e-15	0.515518976000771	0.89	0.846	4.22420892014747e-11	1	Ube3a
Mapre2	1.61531171981124e-15	0.540966707548724	0.732	0.511	5.01602748352983e-11	1	Mapre2
Plcxd3	1.72989716132793e-15	0.309594102973025	0.252	0.057	5.37184965507163e-11	1	Plcxd3
Samd14	2.34564885378648e-15	0.50846057898992	0.701	0.413	7.28394338566315e-11	1	Samd14
Ccdc184	2.34598188781264e-15	0.400749894113213	0.331	0.1	7.28497755622458e-11	1	Ccdc184
Serp2	2.97209858687633e-15	0.527850892059468	0.638	0.368	9.22925774182708e-11	1	Serp2
Dmtn	3.81894993452594e-15	0.35509749645172	0.307	0.087	1.18589852316834e-10	1	Dmtn
Ptpn5	3.96550948003014e-15	0.507930899615154	0.402	0.149	1.23140965883376e-10	1	Ptpn5
Gnao1	7.57491994886814e-15	0.609376688667917	0.693	0.432	2.35223989172202e-10	1	Gnao1
Cpe	7.74066223040485e-15	0.468250209484626	0.78	0.543	2.40370784240762e-10	1	Cpe
Nap1l5	9.12260925836413e-15	0.498131196883752	0.724	0.426	2.83284385299981e-10	1	Nap1l5
Tanc2	9.68051848997355e-15	0.599571685683174	0.496	0.24	3.00609140669149e-10	1	Tanc2
Klf6	1.01288284231171e-14	0.610342087793955	0.465	0.209	3.14530509023055e-10	1	Klf6
Matr3	1.10310932596711e-14	0.42343346452448	0.913	0.83	3.42548538992566e-10	1	Matr3
Cers4	1.17494438468993e-14	0.446723566732483	0.409	0.159	3.64855479777764e-10	1	Cers4
Grin2b	1.52494049376903e-14	0.434948671428637	0.402	0.136	4.73539771530097e-10	1	Grin2b
Klf7	1.72949678768702e-14	0.541948619642617	0.709	0.473	5.3706063748045e-10	1	Klf7
Stk32c	1.78434716367715e-14	0.371287291519039	0.268	0.07	5.54093324736666e-10	1	Stk32c
Zbtb38	1.78800904371766e-14	0.56715072709698	0.417	0.165	5.55230448345645e-10	1	Zbtb38
Fxyd7	1.82894849016815e-14	0.398013503771518	0.276	0.071	5.67943374651916e-10	1	Fxyd7
Chn1	1.84752265181755e-14	0.51929373525463	0.661	0.415	5.73711209068903e-10	1	Chn1
5330434G04Rik	2.64917177087832e-14	0.580135639729125	0.535	0.282	8.22647310010844e-10	1	5330434G04Rik
Cnrip1	2.77157267131786e-14	0.489083498908534	0.583	0.317	8.60656461624336e-10	1	Cnrip1
Gm16141	2.78981306836587e-14	0.620910143272396	0.575	0.321	8.66320652119654e-10	1	Gm16141
Trim35	2.97036514656039e-14	0.508688816058337	0.85	0.778	9.22387488961397e-10	1	Trim35
Mmd	3.25017538630655e-14	0.557669000192326	0.669	0.441	1.00927696270977e-09	1	Mmd
AC149090.1	3.45928445281077e-14	0.464517250723586	0.614	0.334	1.07421160113133e-09	1	AC149090.1
Fblim1	4.55581013577802e-14	0.423668787231431	0.283	0.082	1.41471572146315e-09	1	Fblim1
9330159F19Rik	4.6037606733013e-14	0.417841163783803	0.472	0.2	1.42960580188025e-09	1	9330159F19Rik
Arl8a	5.09395354927614e-14	0.515851150044719	0.724	0.465	1.58182539565672e-09	1	Arl8a
Sez6l2	6.00840255239582e-14	0.406622932839215	0.417	0.158	1.86578924459548e-09	1	Sez6l2
Hist3h2ba	7.06240704840019e-14	0.429751993223606	0.937	0.748	2.19308926073971e-09	1	Hist3h2ba
Pgm2l1	7.28443374051998e-14	0.523655184049187	0.559	0.304	2.26203520944367e-09	1	Pgm2l1
S100a101	7.51822744040916e-14	0.713298223825149	0.638	0.431	2.33463516707026e-09	1	S100a10
Apbb2	8.76954335853421e-14	0.575154775057098	0.551	0.298	2.72320629912563e-09	1	Apbb2
Sv2a	8.8618451221117e-14	0.423122135385411	0.441	0.182	2.75186876576935e-09	1	Sv2a
Epha7	9.65877235142535e-14	0.553221614398368	0.504	0.262	2.99933857828811e-09	1	Epha7
Dnajc6	9.97125636218204e-14	0.26746813364574	0.252	0.063	3.09637423814839e-09	1	Dnajc6
Pak3	1.07510664755098e-13	0.445565570815778	0.669	0.365	3.33852867264005e-09	1	Pak3
Dmrtb1	1.11952865539227e-13	0.408237897799609	0.433	0.181	3.47647233358962e-09	1	Dmrtb1
Lrfn5	1.19560384763914e-13	0.421529557039597	0.252	0.063	3.71270862807381e-09	1	Lrfn5
Ntng1	1.3732400165105e-13	0.438927955519537	0.276	0.079	4.26432222327007e-09	1	Ntng1
Araf	1.4813741459899e-13	0.512131036212383	0.677	0.465	4.60011113554243e-09	1	Araf
Ttc9b	1.56771534870189e-13	0.396197586585679	0.512	0.233	4.86822647232398e-09	1	Ttc9b
Celf6	1.62381242619238e-13	0.342173398116128	0.268	0.074	5.04242472705519e-09	1	Celf6
Smpd3	1.81034098668504e-13	0.480222279630285	0.567	0.313	5.62165186595306e-09	1	Smpd3
Anks1b	2.01111989143548e-13	0.315045030109666	0.299	0.089	6.2451305988746e-09	1	Anks1b
Mapk8	2.08585879294078e-13	0.457134348576786	0.709	0.494	6.47721730971901e-09	1	Mapk8
Sfxn3	2.11880439237153e-13	0.317619480828072	0.346	0.118	6.5795232796313e-09	1	Sfxn3
Meis2	2.12536278863619e-13	0.535964217190423	0.898	0.858	6.59988906755196e-09	1	Meis2
Atp9a	2.64869765458567e-13	0.486138869604533	0.52	0.264	8.22500082678489e-09	1	Atp9a
C130073E24Rik	3.49343414356455e-13	0.488461186682047	0.276	0.078	1.0848161046011e-08	1	C130073E24Rik
Magee1	3.57242145703058e-13	0.503110872737097	0.417	0.179	1.10934403505171e-08	1	Magee1
Pcdh9	3.59663639268193e-13	0.456537120077762	0.394	0.154	1.11686349901952e-08	1	Pcdh9
Gnaz	3.71715054464716e-13	0.41747375468469	0.394	0.159	1.15428675862928e-08	1	Gnaz
Thsd7a	4.51167402190217e-13	0.477865168424463	0.591	0.312	1.40101013402128e-08	1	Thsd7a
Rnf187	5.18331186977258e-13	0.409915374406785	0.858	0.801	1.60957383492048e-08	1	Rnf187
Actb	5.23924639821474e-13	0.601126326630179	1	0.996	1.62694318403762e-08	1	Actb
Cadps	6.62053055456542e-13	0.497693461118011	0.567	0.294	2.0558733531092e-08	1	Cadps
Dner	6.96981596132333e-13	0.392856672944087	0.661	0.347	2.16433695046973e-08	1	Dner
Blcap	7.37019069653698e-13	0.508030098379387	0.551	0.308	2.28866531699563e-08	1	Blcap
Cntnap2	7.4271793832416e-13	0.408104028794792	0.315	0.105	2.30636201387801e-08	1	Cntnap2
Jpt1	7.65519838023791e-13	0.34305258069028	0.969	0.955	2.37716875301528e-08	1	Jpt1
Gpr162	7.6567075933003e-13	0.31649664762464	0.331	0.112	2.37763740894754e-08	1	Gpr162
Socs2	7.69459428267494e-13	0.520187009636136	0.504	0.256	2.38940236259905e-08	1	Socs2
Lin7a	8.04101686134185e-13	0.417694798605478	0.409	0.162	2.49697696595248e-08	1	Lin7a
Sox4	9.94323882386267e-13	0.404710591044618	0.984	0.914	3.08767395197408e-08	1	Sox4
Prmt2	1.05141004894335e-12	0.494668534422813	0.614	0.376	3.26494362498379e-08	1	Prmt2
Calm3	1.07306067051473e-12	0.345478912863532	0.937	0.927	3.33217530014939e-08	1	Calm3
Phactr3	1.07849261126845e-12	0.393552524925876	0.386	0.153	3.34904310577193e-08	1	Phactr3
Ppp2r2c	1.1952487523532e-12	0.371014686602269	0.291	0.094	3.71160595068239e-08	1	Ppp2r2c
Alg2	1.63013730562596e-12	0.446540510513984	0.669	0.455	5.06206537516031e-08	1	Alg2
Ube2d1	1.74636400829869e-12	0.395923727043752	0.843	0.745	5.42298415496991e-08	1	Ube2d1
Ly6h1	1.79406667857256e-12	0.337396849378046	0.906	0.651	5.57111525697136e-08	1	Ly6h
Gpr22	1.94235974467868e-12	0.346940445336642	0.315	0.103	6.0316097151507e-08	1	Gpr22
Lmo2	2.09892946636217e-12	0.293085807920349	0.315	0.1	6.51780567189445e-08	1	Lmo2
Kif26a	2.12523633258584e-12	0.455764002151923	0.378	0.154	6.5994963835788e-08	1	Kif26a
2900011O08Rik	2.21070690486094e-12	0.36894494298422	0.425	0.182	6.86490815166469e-08	1	2900011O08Rik
G3bp2	2.77316512031763e-12	0.387625253396306	0.89	0.815	8.61150964812234e-08	1	G3bp2
Pbx1	2.85214322570426e-12	0.462094309715856	0.874	0.804	8.85676035877943e-08	1	Pbx1
9530059O14Rik	2.86907923489792e-12	0.35304920576459	0.276	0.084	8.90935174812851e-08	1	9530059O14Rik
Rnf220	3.3132771851255e-12	0.532572240641563	0.646	0.482	1.02887196429702e-07	1	Rnf220
Epb41l1	3.62081814583293e-12	0.35153312302343	0.307	0.107	1.1243726588255e-07	1	Epb41l1
Rem2	3.82000485763059e-12	0.431507523701591	0.378	0.151	1.18622610844003e-07	1	Rem2
Gm1673	3.97619377910311e-12	0.3634653093226	0.937	0.93	1.23472745422489e-07	1	Gm1673
Hdgfl3	4.54562317208699e-12	0.448201098167682	0.78	0.625	1.41155236362817e-07	1	Hdgfl3
Sema6d	4.56908689943143e-12	0.4695079951263	0.402	0.176	1.41883855488044e-07	1	Sema6d
Sox11	4.9647003601815e-12	0.382976922057535	1	0.97	1.54168840284716e-07	1	Sox11
Robo1	5.20902535896583e-12	0.542160577172764	0.63	0.406	1.61755864471966e-07	1	Robo1
Ctnna2	7.69521730183698e-12	0.39658799545147	0.504	0.26	2.38959582873944e-07	1	Ctnna2
Adgrl1	7.72574893201967e-12	0.481894119801357	0.567	0.328	2.39907681586007e-07	1	Adgrl1
Akap12	7.92515571213725e-12	0.516548438001385	0.528	0.304	2.46099860328998e-07	1	Akap12
Tspan13	8.27002554807058e-12	0.396487604965002	0.843	0.756	2.56809103344236e-07	1	Tspan13
Smim14	9.36132202831901e-12	0.436507152447024	0.732	0.585	2.9069713294539e-07	1	Smim14
Smim18	9.75989857370931e-12	0.283405890138365	0.354	0.129	3.03074130409395e-07	1	Smim18
Arid5b	1.14520956544987e-11	0.511072616825672	0.543	0.308	3.55621926359147e-07	1	Arid5b
Serinc1	1.15523908011495e-11	0.423323786393987	0.78	0.655	3.58736391548095e-07	1	Serinc1
Pnmal2	1.24396024277677e-11	0.427766322787775	0.425	0.193	3.86286974189469e-07	1	Pnmal2
Tnrc6c	1.32979614325104e-11	0.494043709358695	0.74	0.578	4.12941596363747e-07	1	Tnrc6c
Amph	1.36388550675677e-11	0.300602183016572	0.299	0.102	4.23527366413179e-07	1	Amph
Cend1	1.38203193725851e-11	0.371491053799027	0.378	0.156	4.29162377476884e-07	1	Cend1
Cask	1.43569865345886e-11	0.471705720656827	0.591	0.386	4.45827502858579e-07	1	Cask
Dok5	1.57284239963416e-11	0.38492861758469	0.417	0.187	4.88414750358397e-07	1	Dok5
Vamp2	1.58245436907353e-11	0.50861412925074	0.622	0.412	4.91399555228402e-07	1	Vamp2
Dync1i2	1.75705698965248e-11	0.384718493823824	0.866	0.825	5.45618906996783e-07	1	Dync1i2
Nrep	1.9779372511371e-11	0.380392469321581	0.937	0.86	6.14208854595603e-07	1	Nrep
Vapa	2.34221766251139e-11	0.431621266053807	0.882	0.836	7.2732885073966e-07	1	Vapa
Gprin1	2.3630451473651e-11	0.392067473190786	0.425	0.203	7.33796409611283e-07	1	Gprin1
Cadm3	2.38002020590689e-11	0.420995018155308	0.52	0.281	7.39067674540266e-07	1	Cadm3
Dlg4	2.5297829489803e-11	0.398939811516735	0.583	0.341	7.85573499146852e-07	1	Dlg4
Jph4	2.84484215308777e-11	0.356742414066839	0.402	0.164	8.83408833798345e-07	1	Jph4
Atl1	2.85745923836998e-11	0.397616766835854	0.441	0.207	8.87326817291031e-07	1	Atl1
Ap1s2	2.97350885829753e-11	0.616509231950794	0.528	0.316	9.23363705767131e-07	1	Ap1s2
Cacng4	3.2521546523562e-11	0.461713109564152	0.535	0.307	1.00989158419617e-06	1	Cacng4
Mgst3	3.29463839507005e-11	0.498139595993828	0.543	0.342	1.0230840608211e-06	1	Mgst3
CT025619.1	3.31043713964771e-11	0.472364826186008	0.52	0.286	1.0279900449748e-06	1	CT025619.1
Tspyl4	3.35312540972304e-11	0.495061900480261	0.591	0.374	1.0412460334813e-06	1	Tspyl4
Vat1	3.6540643947684e-11	0.394403130900475	0.583	0.349	1.13469661650743e-06	1	Vat1
Hcfc1r1	4.02919257029421e-11	0.475040040159568	0.646	0.474	1.25118516885346e-06	1	Hcfc1r1
Enho	4.34974746103534e-11	0.433505118879592	0.614	0.409	1.3507270790753e-06	1	Enho
Fam171b	4.40538882489456e-11	0.465105153920162	0.669	0.464	1.36800539179451e-06	1	Fam171b
Pclo	4.93688205008165e-11	0.481342590857181	0.528	0.287	1.53304998301185e-06	1	Pclo
Taok3	4.94905241006182e-11	0.513862687468235	0.551	0.323	1.5368292448965e-06	1	Taok3
Rtn4r	5.21824798994778e-11	0.261968695900795	0.26	0.08	1.62042254831849e-06	1	Rtn4r
Prkacb	5.22063017106285e-11	0.46791355981612	0.528	0.325	1.62116228702015e-06	1	Prkacb
Tubb4a	5.2999929953653e-11	0.427608508067914	0.63	0.388	1.64580682485079e-06	1	Tubb4a
Ywhah	5.9919529426788e-11	0.400253066521896	0.898	0.866	1.86068114729005e-06	1	Ywhah
Caly	7.47486696512765e-11	0.296362051544997	0.26	0.083	2.32117043868109e-06	1	Caly
Kif21b	8.75739228745903e-11	0.412491217234849	0.504	0.272	2.71943302702465e-06	1	Kif21b
Atp2b1	9.07214006124301e-11	0.442941792290621	0.764	0.645	2.81717165321779e-06	1	Atp2b1
Clasp2	9.47779759052008e-11	0.477208042326923	0.591	0.386	2.9431404857842e-06	1	Clasp2
Sorbs2	1.00059396904329e-10	0.505673750720484	0.63	0.414	3.10714445207014e-06	1	Sorbs2
4931428F04Rik	1.01682046296311e-10	0.401484316022499	0.496	0.282	3.15753258363936e-06	1	4931428F04Rik
Celf5	1.32227177610679e-10	0.397334049988855	0.433	0.202	4.10605054634441e-06	1	Celf5
Arpc5	1.34867370604199e-10	0.40828205816607	0.819	0.702	4.18803645937218e-06	1	Arpc5
Irf2bpl	1.41938688760243e-10	0.432001926160354	0.543	0.32	4.40762210207182e-06	1	Irf2bpl
Sncb	1.63827864615766e-10	0.289927372828137	0.26	0.084	5.08734667991338e-06	1	Sncb
Sh3gl3	1.67355560290065e-10	0.396308771784658	0.465	0.25	5.19689221368738e-06	1	Sh3gl3
Cmpk1	1.74378018665456e-10	0.450873274691162	0.819	0.718	5.41496061361841e-06	1	Cmpk1
Serpini1	2.03386424328192e-10	0.420377731127343	0.504	0.267	6.31575863466335e-06	1	Serpini1
B4galnt1	2.06120680628869e-10	0.277431355962027	0.276	0.096	6.40066549556828e-06	1	B4galnt1
Thra	2.18537870311975e-10	0.438995947123629	0.772	0.533	6.78625648679775e-06	1	Thra
Scamp1	2.20487059400492e-10	0.430400956655338	0.48	0.266	6.84678465556348e-06	1	Scamp1
Rbp1	2.29581914083086e-10	0.487089358799222	0.843	0.779	7.12920717802207e-06	1	Rbp1
Rundc3a	2.327724017228e-10	0.45317106986297	0.654	0.418	7.2282813906981e-06	1	Rundc3a
Rbms1	2.50016498993305e-10	0.588287583681621	0.583	0.423	7.7637623432391e-06	1	Rbms1
Vash2	2.51693647679789e-10	0.384745217477507	0.433	0.226	7.81584284140049e-06	1	Vash2
Atat1	2.68300379538944e-10	0.410387328327988	0.787	0.646	8.33153168582282e-06	1	Atat1
Stx7	2.70140259801508e-10	0.409179776932545	0.685	0.5	8.38866548761623e-06	1	Stx7
Cacna1b	2.76262707651732e-10	0.456764473351611	0.339	0.143	8.57878586070924e-06	1	Cacna1b
Ncs1	3.22396822896744e-10	0.395457308416408	0.52	0.302	1.00113885414126e-05	1	Ncs1
Pou3f3	3.51109220199242e-10	0.538995184548471	0.614	0.443	1.09029946148471e-05	1	Pou3f3
Hmgcr	3.6102276363561e-10	0.598664126494919	0.638	0.482	1.12108398791766e-05	1	Hmgcr
Parp6	4.04617208236177e-10	0.395650055573745	0.591	0.361	1.2564578167358e-05	1	Parp6
2700069I18Rik	4.37743277120988e-10	0.385766279520397	0.331	0.14	1.3593241984438e-05	1	2700069I18Rik
Atp1a3	4.84439550444259e-10	0.292464043238357	0.386	0.168	1.50433013599456e-05	1	Atp1a3
Hectd4	4.86747260450677e-10	0.373789104149106	0.48	0.268	1.51149626787749e-05	1	Hectd4
Ap2m1	4.95401252703275e-10	0.392873633858174	0.787	0.738	1.53836951001948e-05	1	Ap2m1
Trim46	5.21798194335409e-10	0.250560395261051	0.291	0.107	1.62033993286975e-05	1	Trim46
Maged1	5.22744688746696e-10	0.342767696463522	0.874	0.829	1.62327908196512e-05	1	Maged1
Fam155a	5.76152201142598e-10	0.342834494766793	0.339	0.139	1.78912543020811e-05	1	Fam155a
Ccdc88a	7.04699820613095e-10	0.397648589717708	0.772	0.693	2.18830435294984e-05	1	Ccdc88a
Aes	7.59056626479977e-10	0.318889700784005	0.882	0.739	2.35709854220827e-05	1	Aes
Ptp4a1	8.19429964416287e-10	0.375035955882419	0.843	0.76	2.5445758685019e-05	1	Ptp4a1
Sept6	8.46104213011704e-10	0.434969328515493	0.528	0.347	2.62740741266525e-05	1	Sept6
Cxadr	9.14961894233156e-10	0.413909870362545	0.606	0.405	2.84123117016222e-05	1	Cxadr
Cdc42	9.28948641989721e-10	0.303128255569171	0.874	0.897	2.88466421797068e-05	1	Cdc42
Kcnip1	9.613899164861e-10	0.2768343242978	0.323	0.125	2.98540410766429e-05	1	Kcnip1
Tenm2	1.04463076105838e-09	0.308007317989934	0.276	0.102	3.24389190231459e-05	1	Tenm2
Negr1	1.04788113196055e-09	0.324499233341403	0.283	0.108	3.25398527907711e-05	1	Negr1
Ubqln2	1.06430332615454e-09	0.382493719078333	0.724	0.592	3.3049811187077e-05	1	Ubqln2
Reep5	1.0758769014121e-09	0.364262141960688	0.63	0.45	3.340920541955e-05	1	Reep5
Map2	1.18455637707965e-09	0.250744892713367	0.929	0.68	3.67840291774544e-05	1	Map2
Rapgef5	1.19294069541972e-09	0.489050597029008	0.378	0.178	3.70443874148685e-05	1	Rapgef5
Atcay	1.2222917659331e-09	0.363965350977515	0.378	0.174	3.79558262075206e-05	1	Atcay
Eif4g2	1.24381711251455e-09	0.27456975386136	0.992	0.987	3.86242527949143e-05	1	Eif4g2
Plxna2	1.2869923469045e-09	0.494592293649476	0.551	0.378	3.99649733484256e-05	1	Plxna2
Tshz2	1.32376749807815e-09	0.495119058098878	0.74	0.593	4.11069521178208e-05	1	Tshz2
Kifap3	1.34021144891621e-09	0.400929481105534	0.669	0.504	4.1617586123195e-05	1	Kifap3
Begain	1.38574232270638e-09	0.294222251300799	0.252	0.086	4.30314563470011e-05	1	Begain
Slitrk5	1.4130031342709e-09	0.404813371443588	0.433	0.232	4.38779863285144e-05	1	Slitrk5
Cdc42ep3	1.56526888250296e-09	0.354295286680911	0.409	0.207	4.86062946083645e-05	1	Cdc42ep3
Mycbp2	1.60356870159019e-09	0.445687263815286	0.748	0.64	4.97956188904801e-05	1	Mycbp2
Ncan	1.64607930208677e-09	0.380639676917746	0.787	0.538	5.11157005677004e-05	1	Ncan
B630019K06Rik	1.69182160110597e-09	0.340235935941537	0.339	0.145	5.25361361791436e-05	1	B630019K06Rik
Adcyap1	1.84325074953081e-09	0.359633331823307	0.417	0.195	5.72384655251803e-05	1	Adcyap1
Meis1	1.90502344948299e-09	0.436576686424663	0.74	0.62	5.91566931767954e-05	1	Meis1
Glra2	1.93172913590143e-09	0.31666229292331	0.291	0.107	5.99859848571471e-05	1	Glra2
Tmem158	1.93423119873403e-09	0.410573927957804	0.48	0.276	6.00636814142878e-05	1	Tmem158
Camk2n1	1.98733734491795e-09	0.39999361655631	0.732	0.541	6.1712786571737e-05	1	Camk2n1
Smarca2	2.06256622922943e-09	0.444831837711493	0.496	0.299	6.40488691162614e-05	1	Smarca2
Ctxn1	2.20658223899642e-09	0.383471104311393	0.795	0.704	6.85209982675559e-05	1	Ctxn1
Cep170	2.31189989701907e-09	0.425971557966108	0.654	0.51	7.17914275021332e-05	1	Cep170
4930402H24Rik	2.47882633546468e-09	0.414767861188761	0.598	0.4	7.69749941951848e-05	1	4930402H24Rik
Bex2	2.4934044741987e-09	0.321882691559209	0.921	0.898	7.74276891372924e-05	1	Bex2
Ppp2r2b	2.52205421467143e-09	0.37563244156016	0.346	0.15	7.8317349528192e-05	1	Ppp2r2b
Gm3739	3.0110338999582e-09	0.306506738955181	0.268	0.101	9.35016356954019e-05	1	Gm3739
Tcaf1	3.26485937310821e-09	0.405555273570508	0.693	0.552	0.000101383678113129	1	Tcaf1
Gabarapl1	3.62758049612944e-09	0.363385310801735	0.575	0.375	0.000112647257146307	1	Gabarapl1
Eps15	4.44160584800054e-09	0.389217516923381	0.449	0.26	0.000137925186397961	1	Eps15
Iglon5	4.69317879756876e-09	0.356983169961458	0.37	0.178	0.000145737281200903	1	Iglon5
Vbp1	5.21634553573122e-09	0.359313501596867	0.772	0.689	0.000161983177921061	1	Vbp1
Dstn	5.46861724960215e-09	0.327412732491098	0.882	0.887	0.000169816971451895	1	Dstn
Tmcc1	5.8794612398436e-09	0.452717411417326	0.63	0.473	0.000182574909880863	1	Tmcc1
Atp6v1g1	5.97062750845186e-09	0.280197061731165	0.945	0.947	0.000185405896019956	1	Atp6v1g1
Olfm2	6.10757563653048e-09	0.33678745380034	0.512	0.301	0.000189658546241181	1	Olfm2
Pcsk2	6.47655889627668e-09	0.420074979959171	0.276	0.109	0.00020111658340608	1	Pcsk2
Cadm2	6.61581251847921e-09	0.392383016590975	0.283	0.112	0.000205440826136335	1	Cadm2
Arl6ip5	6.74132943484768e-09	0.33727578426225	0.646	0.484	0.000209338502940325	1	Arl6ip5
Scg5	7.42222049588453e-09	0.343898616588654	0.803	0.647	0.000230482213058702	1	Scg5
Ralyl	8.20219738921186e-09	0.265265628050342	0.354	0.156	0.000254702835527196	1	Ralyl
Csnk1e	8.45557291672893e-09	0.307206067894715	0.858	0.791	0.000262570905783183	1	Csnk1e
Gnaq	9.0609248105075e-09	0.458242679822514	0.701	0.622	0.00028136889814069	1	Gnaq
Trim67	9.34447496522688e-09	0.273938910942963	0.323	0.136	0.00029017398109519	1	Trim67
Tsc22d3	9.50845506774648e-09	0.403721233655365	0.654	0.496	0.000295266055218732	1	Tsc22d3
Atxn1	9.71838624417557e-09	0.458427842418411	0.307	0.135	0.000301785048040384	1	Atxn1
Tulp4	1.02392047269954e-08	0.438329604533264	0.732	0.617	0.000317958024387387	1	Tulp4
Nipsnap3b	1.13508314359116e-08	0.413880437990856	0.661	0.532	0.000352477368579362	1	Nipsnap3b
Umad1	1.15443549507835e-08	0.331321881664508	0.331	0.157	0.00035848685428668	1	Umad1
Klhdc8a	1.19796687713514e-08	0.321066461208532	0.26	0.098	0.000372004654356775	1	Klhdc8a
Rnd3	1.233464063707e-08	0.450985035345605	0.717	0.591	0.000383027595702933	1	Rnd3
Ube2e1	1.31988351884859e-08	0.318242157604579	0.85	0.811	0.000409863429108052	1	Ube2e1
Wdr6	1.3272885665269e-08	0.376305115699018	0.693	0.588	0.0004121629185636	1	Wdr6
Tia1	1.35756287843995e-08	0.301605532168793	0.89	0.798	0.000421564000641959	1	Tia1
Wsb1	1.47202483604785e-08	0.380748967866631	0.677	0.534	0.000457107872337939	1	Wsb1
Vopp1	1.71397729999296e-08	0.409864760654323	0.433	0.244	0.000532241370966814	1	Vopp1
Ywhaq	1.73389987409664e-08	0.266149772799989	0.953	0.971	0.000538427927903229	1	Ywhaq
Igsf3	1.77153767105066e-08	0.396917114618459	0.669	0.514	0.000550115592991362	1	Igsf3
Brwd1	1.77961047489182e-08	0.417224745843737	0.709	0.599	0.000552622440768157	1	Brwd1
Zcchc18	1.79032222979747e-08	0.409540017468797	0.512	0.319	0.000555948762019009	1	Zcchc18
Rtn4	1.82131444497099e-08	0.437344602100153	0.819	0.783	0.000565572774596842	1	Rtn4
Amer2	1.90848661629413e-08	0.332979646839793	0.48	0.289	0.000592642348957815	1	Amer2
Atp13a2	1.98637272780836e-08	0.296876542360317	0.496	0.303	0.000616828323166331	1	Atp13a2
Sh3yl1	2.01687191811316e-08	0.291013078530827	0.299	0.128	0.00062629923673168	1	Sh3yl1
Srcin1	2.03808847769392e-08	0.326763884265525	0.354	0.173	0.000632887614978293	1	Srcin1
Selenok	2.07393191023598e-08	0.285994117735332	0.929	0.939	0.000644018076085579	1	Selenok
Ywhab	2.13000804665567e-08	0.294333996234557	0.882	0.873	0.000661431398727985	1	Ywhab
Pak7	2.31750711125496e-08	0.299413660154438	0.441	0.23	0.000719655483258002	1	Pak7
Actr2	2.39654096818096e-08	0.457981231200866	0.654	0.536	0.000744197866849233	1	Actr2
Strbp	2.41924416163675e-08	0.359629953734499	0.795	0.697	0.000751247889513059	1	Strbp
Akap6	2.5563441077079e-08	0.344003125560382	0.449	0.25	0.000793821535766534	1	Akap6
Gprasp2	2.55651453834059e-08	0.357261533056581	0.425	0.233	0.000793874459590904	1	Gprasp2
Pja2	2.58760535281579e-08	0.386073458237033	0.661	0.526	0.000803529090209887	1	Pja2
Ppp1r1a	2.96006155983529e-08	0.387394387042217	0.425	0.251	0.000919187916175654	1	Ppp1r1a
Prkca	2.9764888912694e-08	0.335348182316676	0.276	0.116	0.000924289095405888	1	Prkca
Deaf1	3.27491380917204e-08	0.438457355730643	0.449	0.287	0.00101695898516219	1	Deaf1
Meis3	3.30274639191063e-08	0.378256252499909	0.661	0.537	0.00102560183708001	1	Meis3
Usp22	3.36016331002359e-08	0.351485660400748	0.772	0.655	0.00104343151266162	1	Usp22
Spop	4.17838443195128e-08	0.341994473707747	0.677	0.542	0.00129751371765383	1	Spop
1500011B03Rik	4.19842068923676e-08	0.379226457352618	0.717	0.599	0.00130373557662869	1	1500011B03Rik
Rnf208	4.51057782146543e-08	0.341531991821103	0.323	0.154	0.00140066973089966	1	Rnf208
Ids	4.77695738432575e-08	0.280456212920258	0.291	0.13	0.00148338857655468	1	Ids
Myl6	4.79616357488387e-08	0.25643303276964	0.937	0.942	0.00148935267490869	1	Myl6
Mapk8ip2	4.89337495377164e-08	0.354677886414526	0.417	0.236	0.00151953972439471	1	Mapk8ip2
Nacad	4.97742027473721e-08	0.258656432577389	0.268	0.107	0.00154563831791415	1	Nacad
Pkia	5.2230206574758e-08	0.370271785678364	0.583	0.42	0.00162190460476596	1	Pkia
Ahi1	5.36641761725148e-08	0.469882753955448	0.654	0.57	0.0016664336626851	1	Ahi1
Syn1	5.76676910655607e-08	0.287616636649036	0.315	0.142	0.00179075481065886	1	Syn1
Sept3	6.17157239812962e-08	0.328890570702619	0.787	0.686	0.00191645837679119	1	Sept3
Rusc2	6.39295820707592e-08	0.251408185713893	0.291	0.126	0.00198520531204329	1	Rusc2
Eef1e1	6.87983066199883e-08	0.312974159393275	0.772	0.728	0.0021363938154705	1	Eef1e1
Alcam	7.85539511069909e-08	0.31459215205799	0.268	0.111	0.00243933584372539	1	Alcam
Gm9844	8.2534793548147e-08	0.392014577100759	0.504	0.355	0.00256295294405061	1	Gm9844
Gnb1	9.26564449614852e-08	0.314496047394071	0.929	0.88	0.002877260585389	1	Gnb1
Fabp5	9.36385367939653e-08	0.277461709731063	0.961	0.935	0.002907757483063	1	Fabp5
Crtac1	9.75200794334178e-08	0.301737027597889	0.37	0.185	0.00302829102664592	1	Crtac1
Ddah11	9.92124805706664e-08	0.405875549746694	0.48	0.311	0.0030808451591609	1	Ddah1
Rbfox1	1.0232786292555e-07	0.333077883138243	0.48	0.271	0.0031775871274271	1	Rbfox1
Svop	1.04928887412872e-07	0.260986896009198	0.291	0.127	0.00325835674083192	1	Svop
Etnk1	1.15431492068318e-07	0.335882558718225	0.512	0.356	0.00358449412319749	1	Etnk1
Nbea	1.17135517519889e-07	0.394269368530858	0.52	0.367	0.00363740922554512	1	Nbea
Tbca	1.21453389335792e-07	0.295203713069875	0.929	0.924	0.00377149209904436	1	Tbca
Trim32	1.2169123404702e-07	0.343702096951823	0.457	0.288	0.00377887789086211	1	Trim32
Cib2	1.24106117743591e-07	0.39058189784973	0.496	0.33	0.00385386727429173	1	Cib2
Ube2v2	1.24325476024392e-07	0.302407071578832	0.819	0.78	0.00386067900698544	1	Ube2v2
Anapc5	1.34243192261083e-07	0.373055217218502	0.795	0.747	0.00416865384928342	1	Anapc5
March9	1.39214858615529e-07	0.277831137339206	0.307	0.143	0.00432303900458803	1	March9
1110008P14Rik	1.39306905055736e-07	0.379856795692942	0.63	0.525	0.00432589732269578	1	1110008P14Rik
Akirin2	1.39404439558111e-07	0.353084374450878	0.764	0.683	0.00432892606159802	1	Akirin2
Zwint	1.43566119959129e-07	0.369466736952274	0.756	0.708	0.00445815872309085	1	Zwint
Gprasp1	1.45877788848527e-07	0.424216457866558	0.567	0.435	0.0045299429771133	1	Gprasp1
Ifngr2	1.54552386080942e-07	0.368130058905628	0.378	0.209	0.00479931524497148	1	Ifngr2
Npdc1	1.57190747363119e-07	0.288551118942759	0.748	0.561	0.00488124427786693	1	Npdc1
Shd	1.62620855124665e-07	0.309757820789129	0.598	0.42	0.00504986541418621	1	Shd
Gabrb3	1.66421947656297e-07	0.366001325319329	0.299	0.14	0.005167900740571	1	Gabrb3
Paqr4	1.77715189561807e-07	0.265530753508944	0.26	0.112	0.00551858978146279	1	Paqr4
Dnajb6	1.93459363967668e-07	0.279085257394491	0.827	0.864	0.00600749362928799	1	Dnajb6
Cmip	1.98060633717272e-07	0.395639309535238	0.512	0.358	0.00615037685882244	1	Cmip
Fdft1	2.11579142025497e-07	0.375333832993892	0.575	0.441	0.00657016709731775	1	Fdft1
Oaz2	2.31698948190399e-07	0.324807687337023	0.74	0.67	0.00719494743815645	1	Oaz2
Zfand5	2.37950840480789e-07	0.293417231196943	0.811	0.775	0.00738908744944993	1	Zfand5
Kif3c	2.55056932052891e-07	0.265585632019979	0.362	0.189	0.00792028291103843	1	Kif3c
Fam69b	2.56893016714368e-07	0.293224429169944	0.472	0.303	0.00797729884803126	1	Fam69b
Rtn3	2.64944643529266e-07	0.320132989651573	0.858	0.83	0.00822732601551428	1	Rtn3
Ogt	2.6561670190631e-07	0.335326925402503	0.803	0.723	0.00824819544429666	1	Ogt
Dock4	2.76564640223551e-07	0.388655218736213	0.433	0.271	0.00858816177286192	1	Dock4
D430019H16Rik	2.85662737350762e-07	0.333708364523796	0.449	0.28	0.00887068498295321	1	D430019H16Rik
Nyap1	3.06659730419922e-07	0.316344067630125	0.354	0.185	0.00952270460872982	1	Nyap1
0610010F05Rik	3.09281840032932e-07	0.36053699180272	0.535	0.365	0.00960412897854262	1	0610010F05Rik
Fscn1	3.14016079902862e-07	0.303409472494412	0.866	0.774	0.00975114132922357	1	Fscn1
Trib2	3.23444237535057e-07	0.377360594027032	0.512	0.34	0.0100439139081761	1	Trib2
Scg3	3.44455256343212e-07	0.325830390948216	0.504	0.325	0.0106963690752258	1	Scg3
Kif21a	3.57996124672562e-07	0.310307122137235	0.748	0.592	0.0111168536594571	1	Kif21a
Adgrb3	3.59708640174214e-07	0.405784708661309	0.394	0.225	0.0111700324033299	1	Adgrb3
C1d	3.87715341480759e-07	0.330685421661859	0.764	0.782	0.012039724499002	1	C1d
Ap3b2	3.99322966889287e-07	0.309360386369364	0.378	0.213	0.012400176090813	1	Ap3b2
Camta1	4.05557687904287e-07	0.250330661408428	0.78	0.71	0.0125937828824918	1	Camta1
Zfp503	4.21961340293619e-07	0.432230625666127	0.606	0.491	0.0131031655001377	1	Zfp503
Chd9	4.28809433859299e-07	0.334333200474243	0.567	0.447	0.0133158193496328	1	Chd9
Gdap1l1	4.42202685346049e-07	0.3289044463901	0.441	0.271	0.0137317199880509	1	Gdap1l1
Tshz1	4.55014331066581e-07	0.415274571340731	0.717	0.638	0.0141295600226105	1	Tshz1
Nrip1	4.63228807263366e-07	0.488020491374131	0.496	0.375	0.0143846441519493	1	Nrip1
Plppr3	4.79996531391808e-07	0.369931300875919	0.528	0.365	0.0149053322893098	1	Plppr3
Celf3	4.94276858876472e-07	0.272679050980379	0.551	0.362	0.0153487792986911	1	Celf3
Csrnp3	5.4142711977921e-07	0.359841257849484	0.543	0.393	0.0168129363505038	1	Csrnp3
Adgrl3	5.45433370076329e-07	0.332750346116027	0.449	0.271	0.0169373424409802	1	Adgrl3
Sqle	5.9991001957173e-07	0.350408644876071	0.575	0.442	0.0186290058377609	1	Sqle
Fam20c	6.39937727573401e-07	0.284710559855596	0.323	0.163	0.0198719862543368	1	Fam20c
Gdi1	6.54027991259014e-07	0.338006550444277	0.756	0.666	0.0203095312125662	1	Gdi1
Snap47	6.94163236548447e-07	0.391838906275643	0.528	0.383	0.0215558509845389	1	Snap47
Camkk2	7.20974997074138e-07	0.309243313154196	0.37	0.212	0.0223884365841432	1	Camkk2
Nxph4	7.38775066745869e-07	0.266478155124738	0.386	0.201	0.0229411821476595	1	Nxph4
Podxl2	8.29974520190242e-07	0.34441742450827	0.669	0.504	0.0257731987754676	1	Podxl2
Rabgap1l	8.34205634280168e-07	0.399485238303661	0.283	0.136	0.025904587561302	1	Rabgap1l
Zc2hc1a	8.67325899920568e-07	0.367234919972105	0.496	0.346	0.0269330711702334	1	Zc2hc1a
Pde4d	9.39461093921037e-07	0.312583604742033	0.26	0.121	0.02917308534953	1	Pde4d
St6galnac5	9.46219104674498e-07	0.307561719165477	0.307	0.15	0.0293829418574572	1	St6galnac5
A730017C20Rik	9.48128999690299e-07	0.423151951096344	0.283	0.142	0.0294422498273829	1	A730017C20Rik
Hoxc8	9.50421718189778e-07	0.51269685202436	0.78	0.716	0.0295134456149472	1	Hoxc8
Cacng2	9.59467768686302e-07	0.277406839861657	0.307	0.146	0.0297943526210157	1	Cacng2
Macrod2	1.01199543858699e-06	0.411420496018986	0.394	0.258	0.0314254943544418	1	Macrod2
Ap3s1	1.10509027212338e-06	0.281819173142787	0.819	0.768	0.0343163682202474	1	Ap3s1
Them4	1.13449587491888e-06	0.31035661836934	0.276	0.133	0.0352295004038561	1	Them4
Dlgap4	1.15658929380048e-06	0.375783756060751	0.661	0.598	0.0359155673403862	1	Dlgap4
Vav3	1.25696075386885e-06	0.321752668065093	0.402	0.229	0.0390324022898893	1	Vav3
Tmeff2	1.26993663001475e-06	0.319137765792609	0.331	0.171	0.0394353421718479	1	Tmeff2
Ywhaz	1.32878311472914e-06	0.260994938210237	0.937	0.918	0.0412627020616839	1	Ywhaz
Insig1	1.34184676726662e-06	0.485059350088573	0.433	0.278	0.0416683676639303	1	Insig1
Mn1	1.34636533518725e-06	0.452955648417162	0.465	0.322	0.0418086827535697	1	Mn1
C1qtnf4	1.36881350561186e-06	0.323510816152917	0.346	0.186	0.0425057657897651	1	C1qtnf4
Ehd3	1.4965297642327e-06	0.29727259437173	0.26	0.124	0.0464717387687182	1	Ehd3
Rrn3	1.55852308189711e-06	0.337264244296303	0.606	0.492	0.0483968172621511	1	Rrn3
Rtl8b	1.63038882880757e-06	0.336761421938646	0.614	0.492	0.0506284643009615	1	Rtl8b
Camk2n2	1.64531155391588e-06	0.310786132202244	0.339	0.181	0.0510918596837498	1	Camk2n2
Mast4	1.7417255297748e-06	0.506416735296043	0.417	0.283	0.0540858028760969	1	Mast4
Vdac1	2.07676093877749e-06	0.312217380239524	0.772	0.718	0.0644896574318573	1	Vdac1
Clcn4	2.11259871008385e-06	0.318132154142435	0.591	0.446	0.0656025277442338	1	Clcn4
Tpgs2	2.43005663082266e-06	0.321541000138873	0.622	0.521	0.0754605485569361	1	Tpgs2
Cttnbp2	2.43646820034965e-06	0.288660398178331	0.26	0.125	0.0756596470254576	1	Cttnbp2
Bicd1	2.65156882596964e-06	0.374132161891867	0.528	0.394	0.0823391667528353	1	Bicd1
Pja1	2.65485627424777e-06	0.372036783862579	0.559	0.444	0.082441251884216	1	Pja1
Prrc2b	2.66522282040813e-06	0.367587180019383	0.646	0.595	0.0827631642421336	1	Prrc2b
Dpysl5	2.67692575472472e-06	0.3774110287392	0.661	0.574	0.0831265754614667	1	Dpysl5
Dusp8	2.72957119827599e-06	0.273580555681846	0.417	0.236	0.0847613744200642	1	Dusp8
Vps9d1	2.7368773099e-06	0.340504425673775	0.339	0.197	0.0849882511043245	1	Vps9d1
Actr3	2.76419247201549e-06	0.337967653304955	0.724	0.63	0.085836468833497	1	Actr3
Phactr1	2.96776144335682e-06	0.366642021154161	0.354	0.205	0.0921578961005594	1	Phactr1
Mgat5	3.42317657557623e-06	0.31422679078681	0.37	0.234	0.106299902201369	1	Mgat5
Znrf1	3.43102277746617e-06	0.299549575828745	0.528	0.387	0.106543550308657	1	Znrf1
Mex3a	3.60562673414964e-06	0.28981564918375	0.78	0.695	0.111965526975549	1	Mex3a
Sms	3.66381866802784e-06	0.252059652425371	0.835	0.808	0.113772561098268	1	Sms
Bbip1	3.77172827263239e-06	0.303443391811405	0.717	0.681	0.117123478050054	1	Bbip1
Mtch1	3.8529797900012e-06	0.274689713594991	0.764	0.715	0.119646581418907	1	Mtch1
Tbck	4.00849867286667e-06	0.394628767940252	0.433	0.296	0.124475909288529	1	Tbck
Paip1	4.66403635601366e-06	0.500025480409844	0.646	0.578	0.144832320963292	1	Paip1
Cyfip2	4.77937744009072e-06	0.313011461979232	0.488	0.345	0.148414007647137	1	Cyfip2
Herc2	4.89268651544862e-06	0.297145432785595	0.52	0.395	0.151932594364226	1	Herc2
Map7d2	5.16826214407274e-06	0.354787762021378	0.402	0.261	0.160490044359891	1	Map7d2
Pou3f2	5.1956685600091e-06	0.36686383869164	0.811	0.727	0.161341095793963	1	Pou3f2
Shisa4	5.32487913954865e-06	0.399097860611559	0.543	0.467	0.165353471920404	1	Shisa4
Sall11	5.36820408448556e-06	0.327481191952019	0.449	0.309	0.16669884143553	1	Sall1
Bzw2	5.6506924551418e-06	0.266621149282915	0.78	0.713	0.175470952809518	1	Bzw2
Zfp428	5.65217553130159e-06	0.377986459024336	0.693	0.693	0.175517006773508	1	Zfp428
Rab18	5.74406641505818e-06	0.346601894807382	0.732	0.679	0.178370494386802	1	Rab18
Prkaca	5.83362024990845e-06	0.282324597440657	0.575	0.466	0.181151409620407	1	Prkaca
Cadm4	5.91316502837687e-06	0.306949919052986	0.496	0.352	0.183621513626187	1	Cadm4
Ehmt1	5.92623469533669e-06	0.357889933059824	0.732	0.722	0.18402736599429	1	Ehmt1
Atp6v1b2	5.99797965174314e-06	0.367936359399798	0.559	0.462	0.18625526212558	1	Atp6v1b2
Vezt	6.15507744435889e-06	0.37001074903225	0.417	0.279	0.191133619879677	1	Vezt
B3gat1	6.18123037422052e-06	0.251013518458895	0.276	0.14	0.19194574681067	1	B3gat1
Kctd13	6.18204265399099e-06	0.259610391652609	0.386	0.231	0.191970970534382	1	Kctd13
Dst	6.29357064822422e-06	0.293504500882545	0.63	0.519	0.195434249339307	1	Dst
Snx16	6.41397589614923e-06	0.310175330478656	0.315	0.177	0.199173193503122	1	Snx16
H2afy2	6.9935478723903e-06	0.264954183869574	0.827	0.808	0.217170642081336	1	H2afy2
Akap11	7.93003149486229e-06	0.378692135791548	0.512	0.419	0.246251268009959	1	Akap11
Synpr	8.05595022267262e-06	0.251674359049988	0.307	0.153	0.250161422264653	1	Synpr
Cfl2	8.08755141048922e-06	0.255441820489183	0.898	0.876	0.251142733949922	1	Cfl2
Tox	8.16925578310025e-06	0.287841986927507	0.331	0.185	0.253679899832612	1	Tox
Atad1	8.54732054438464e-06	0.318342528249297	0.559	0.433	0.265419944864776	1	Atad1
Tppp3	8.80780743646483e-06	0.333188778446328	0.685	0.567	0.273508844324542	1	Tppp3
Elmod1	8.88682790149922e-06	0.255119815971892	0.276	0.139	0.275962666825255	1	Elmod1
Reep2	8.96990386015461e-06	0.27024567365218	0.339	0.189	0.278542424569381	1	Reep2
Rusc1	9.35563675202769e-06	0.30617717038985	0.299	0.163	0.290520588060716	1	Rusc1
Hoxa9	9.38624008999604e-06	0.356545163755871	0.709	0.616	0.291470913514647	1	Hoxa9
Nav1	9.46229522007633e-06	0.35172423008569	0.606	0.473	0.29383265346903	1	Nav1
Cyp51	9.59808418588505e-06	0.331182397859857	0.496	0.379	0.298049308224289	1	Cyp51
Nedd4l	9.9734557072866e-06	0.301717956708713	0.409	0.258	0.309705720078371	1	Nedd4l
Dctn4	1.02579173445351e-05	0.422730613219155	0.591	0.539	0.318539107299847	1	Dctn4
Sox12	1.03060024658258e-05	0.386400076385998	0.512	0.411	0.320032294571289	1	Sox12
Klhl9	1.03812630427854e-05	0.34492895895808	0.709	0.637	0.322369361267616	1	Klhl9
Lhfpl4	1.09705195854716e-05	0.311042795364853	0.378	0.232	0.340667544687648	1	Lhfpl4
Mcts1	1.17697208534445e-05	0.316709280595878	0.654	0.57	0.365485141662011	1	Mcts1
Rnf11	1.23012357739372e-05	0.293518550318018	0.591	0.476	0.381990274488071	1	Rnf11
Acly	1.23421615126219e-05	0.32408526358398	0.661	0.628	0.383261141451448	1	Acly
Fry	1.2641876473495e-05	0.274598120404941	0.276	0.142	0.392568190131439	1	Fry
Rab11a	1.27550643332637e-05	0.332443308326517	0.685	0.665	0.396083012740838	1	Rab11a
Ubn2	1.27612559649759e-05	0.303276072013659	0.701	0.659	0.396275281480396	1	Ubn2
Tmx4	1.27871752593365e-05	0.301627410947628	0.504	0.371	0.397080153328177	1	Tmx4
Plpp2	1.29414992174142e-05	0.253888511860423	0.283	0.153	0.401872375198363	1	Plpp2
Wrb	1.35196657735523e-05	0.334344142799188	0.449	0.32	0.419826181266121	1	Wrb
Herc1	1.35722429793102e-05	0.353063334406053	0.575	0.507	0.421458861236519	1	Herc1
Arid1b	1.40594535219326e-05	0.320109569346086	0.496	0.372	0.436588210216574	1	Arid1b
Apba2	1.4106199436021e-05	0.317742941525788	0.638	0.532	0.438039811086761	1	Apba2
Stxbp1	1.50926653281329e-05	0.306937877274134	0.488	0.336	0.468672536434511	1	Stxbp1
Hoxa10	1.52265842194065e-05	0.543112684664739	0.354	0.205	0.47283111976523	1	Hoxa10
Dda1	1.55853301979067e-05	0.309210211977783	0.701	0.635	0.483971258635596	1	Dda1
Ralgds	1.57708556983182e-05	0.332769597902452	0.457	0.316	0.489732381999874	1	Ralgds
Sez6	1.58359655897508e-05	0.312445050739356	0.291	0.151	0.491754239458531	1	Sez6
Map4	1.72377556201037e-05	0.291049525962064	0.598	0.502	0.535284025271079	1	Map4
Nrcam	1.7385253426104e-05	0.389568623748173	0.409	0.283	0.539864274640808	1	Nrcam
Tspyl1	1.8865355796362e-05	0.277844747228667	0.535	0.433	0.585825893544428	1	Tspyl1
Smarcc2	1.89805860326631e-05	0.33813543092738	0.583	0.493	0.589404138072288	1	Smarcc2
Rimklb	1.96829767305677e-05	0.344146071497443	0.504	0.404	0.611215476414319	1	Rimklb
Stard3nl	1.99607974833895e-05	0.312168293106804	0.669	0.626	0.619842644251695	1	Stard3nl
Zfp57	2.02887076489809e-05	0.305318474319734	0.378	0.24	0.630025238623805	1	Zfp57
Zfhx3	2.16463358733057e-05	0.812897064259812	0.598	0.558	0.672183667873761	1	Zfhx3
Krit1	2.2054851706223e-05	0.31116184797061	0.693	0.658	0.684869310033342	1	Krit1
Guk1	2.23707262947474e-05	0.297224689360876	0.661	0.623	0.694678163630792	1	Guk1
Mical3	2.40428525826474e-05	0.283053680048519	0.354	0.225	0.74660270124895	1	Mical3
Myl12b	2.44172485127936e-05	0.277787388937565	0.693	0.645	0.75822881806778	1	Myl12b
Apc	2.57567946033873e-05	0.334614618936981	0.646	0.59	0.799825742818987	1	Apc
Tax1bp3	2.6080807070027e-05	0.286501854759312	0.591	0.51	0.809887301945549	1	Tax1bp3
Fdps	2.66524713227349e-05	0.301897176190694	0.598	0.542	0.827639191984886	1	Fdps
Trim2	2.67963243696576e-05	0.295601606112401	0.693	0.559	0.832106260650979	1	Trim2
Macf1	2.85150443795221e-05	0.270085370357501	0.756	0.728	0.8854776731173	1	Macf1
Usp34	2.86334114657392e-05	0.384922114401991	0.606	0.576	0.889153326245599	1	Usp34
Rabep1	2.88910300251825e-05	0.365118218970179	0.535	0.468	0.897153155371992	1	Rabep1
Dcun1d4	2.95329739572172e-05	0.283511803865608	0.346	0.226	0.917087440293464	1	Dcun1d4
Mtss1	2.96153101655805e-05	0.370608843784535	0.598	0.533	0.919644226571771	1	Mtss1
Ikzf4	3.01714953532167e-05	0.262006521400941	0.299	0.174	0.93691544520344	1	Ikzf4
Nsd3	3.26490171264931e-05	0.305755441531885	0.543	0.468	1	1	Nsd3
Mapk3	3.33348582899611e-05	0.373178165215239	0.48	0.399	1	1	Mapk3
Ppip5k2	3.42724964431411e-05	0.317857679301473	0.378	0.261	1	1	Ppip5k2
Dhx30	3.55948747892619e-05	0.347647299696184	0.606	0.54	1	1	Dhx30
Wdr47	3.67828510069074e-05	0.303059100206467	0.394	0.264	1	1	Wdr47
Sec23a	3.80333598610024e-05	0.279203006531249	0.472	0.348	1	1	Sec23a
Cep170b	3.90226383942796e-05	0.317358917972641	0.268	0.151	1	1	Cep170b
Ndfip2	4.01766554289565e-05	0.347367569652479	0.543	0.449	1	1	Ndfip2
Slc24a5	4.27184763045489e-05	0.305250829014371	0.772	0.691	1	1	Slc24a5
Grb2	4.27933261331443e-05	0.263813744549529	0.598	0.504	1	1	Grb2
Rims2	4.34437521118699e-05	0.303425175806317	0.402	0.269	1	1	Rims2
Cd47	4.49611218081442e-05	0.351808185981592	0.48	0.372	1	1	Cd47
Limk1	4.59648524619845e-05	0.336542337300388	0.346	0.224	1	1	Limk1
Cers6	4.82891140293985e-05	0.288953131630807	0.283	0.165	1	1	Cers6
Tsc22d2	4.84993508550871e-05	0.30243413311652	0.37	0.259	1	1	Tsc22d2
Myo5a	5.01957037790518e-05	0.308680988112604	0.457	0.354	1	1	Myo5a
Cltb	5.17971401366016e-05	0.285558725920085	0.378	0.254	1	1	Cltb
Kmt2e	5.33441610753835e-05	0.304090402061285	0.732	0.71	1	1	Kmt2e
Tmem57	5.56627889865122e-05	0.322845493481725	0.567	0.484	1	1	Tmem57
Rnf138	5.70936388669351e-05	0.319897383868914	0.543	0.464	1	1	Rnf138
Rab2a	5.72723812846468e-05	0.255501309779551	0.787	0.818	1	1	Rab2a
Caml	5.80633189384592e-05	0.335316395360725	0.449	0.35	1	1	Caml
As3mt	6.08799252881164e-05	0.288189531402106	0.354	0.233	1	1	As3mt
Fsd1	6.43694727049363e-05	0.278574627871288	0.37	0.243	1	1	Fsd1
Map9	6.70036368155715e-05	0.260950164301985	0.252	0.141	1	1	Map9
Zfp512	6.72800201392269e-05	0.309140808793646	0.528	0.438	1	1	Zfp512
Wdfy1	6.9456398332251e-05	0.252705582843024	0.48	0.372	1	1	Wdfy1
Ppp2r3a	7.28582303742132e-05	0.304518902895704	0.386	0.273	1	1	Ppp2r3a
Olfm1	7.51168651946199e-05	0.290731364422474	0.567	0.452	1	1	Olfm1
Pcdh17	7.7171916726149e-05	0.322368997557226	0.409	0.278	1	1	Pcdh17
Arhgap33	8.16739209499412e-05	0.377696947414505	0.386	0.262	1	1	Arhgap33
Spin1	8.30760582648616e-05	0.341515180856399	0.543	0.491	1	1	Spin1
Scaper	8.51423759851602e-05	0.276640706551121	0.307	0.191	1	1	Scaper
Rnf165	8.57833734189089e-05	0.275887723336613	0.661	0.587	1	1	Rnf165
Rasgef1b	8.79309136269121e-05	0.327657970440829	0.26	0.145	1	1	Rasgef1b
Abca3	8.88785874017183e-05	0.297516767615029	0.283	0.166	1	1	Abca3
Cmas	9.12908137131389e-05	0.307318533832384	0.543	0.486	1	1	Cmas
Dazap1	9.48551029371596e-05	0.276290981009234	0.598	0.556	1	1	Dazap1
Shoc2	9.99096238616446e-05	0.373388266355183	0.472	0.401	1	1	Shoc2
Apc2	0.000100509149100031	0.280349926924736	0.488	0.344	1	1	Apc2
Rnf14	0.000104621389048084	0.347865317571434	0.488	0.398	1	1	Rnf14
Raph1	0.000109903450743172	0.330891808828899	0.488	0.396	1	1	Raph1
Tnks	0.000112903463611765	0.292925352788775	0.488	0.406	1	1	Tnks
Ncoa7	0.000113350244849841	0.313940551594407	0.307	0.2	1	1	Ncoa7
Mospd1	0.000114335647573157	0.299308467962529	0.441	0.332	1	1	Mospd1
Tsnax	0.00011559781588589	0.30641230293012	0.52	0.441	1	1	Tsnax
Jakmip2	0.000116975759074919	0.270302208650231	0.378	0.252	1	1	Jakmip2
Mthfd2l	0.000117836518470775	0.28303210409521	0.669	0.628	1	1	Mthfd2l
Ctnnd2	0.000118323028181725	0.283377066362098	0.315	0.195	1	1	Ctnnd2
Arl4c	0.000119362611766811	0.264506231180734	0.488	0.372	1	1	Arl4c
Cab39	0.000130557461439239	0.297329155236785	0.606	0.558	1	1	Cab39
Hoxd9	0.000131647944140294	0.509521321948645	0.268	0.154	1	1	Hoxd9
AI413582	0.0001317597078239	0.261010419206554	0.323	0.21	1	1	AI413582
Syt7	0.000137496364050189	0.320811796406935	0.276	0.164	1	1	Syt7
Ebf3	0.000138530546398993	0.31931581788521	0.472	0.351	1	1	Ebf3
Myo9a	0.000138817387681674	0.307003838783013	0.362	0.257	1	1	Myo9a
Tmem108	0.000144469186647711	0.302993652654772	0.449	0.319	1	1	Tmem108
Gnl3l	0.00014598052726017	0.323035366132453	0.504	0.427	1	1	Gnl3l
Rc3h2	0.00014919189927529	0.291579905182256	0.535	0.455	1	1	Rc3h2
Ssh2	0.000152442541470007	0.294534947452132	0.346	0.236	1	1	Ssh2
Exoc6b	0.000160200776993775	0.26073910862614	0.354	0.242	1	1	Exoc6b
Napb	0.000160313257395497	0.258290232101959	0.283	0.172	1	1	Napb
Rnf152	0.000184624938484694	0.302850649569638	0.268	0.158	1	1	Rnf152
Smug1	0.00018756828584143	0.296849581650619	0.331	0.222	1	1	Smug1
Mapk6	0.000189183455152432	0.294974990174699	0.646	0.613	1	1	Mapk6
Smim10l1	0.000196812513040627	0.266582585120379	0.551	0.488	1	1	Smim10l1
Dzip1	0.000199257519881817	0.321623082074812	0.402	0.297	1	1	Dzip1
Scoc	0.00020165036496296	0.295137677312671	0.646	0.649	1	1	Scoc
Rbm5	0.000207603064670971	0.28785634892824	0.677	0.654	1	1	Rbm5
Trp53bp1	0.000217580610710092	0.315032130935679	0.512	0.442	1	1	Trp53bp1
Chrna4	0.000230688532999925	0.252553486604164	0.433	0.308	1	1	Chrna4
Igsf9	0.000232326526401889	0.30643274809018	0.402	0.303	1	1	Igsf9
Magi1	0.000238510047125009	0.319724155113675	0.441	0.335	1	1	Magi1
Polb	0.000244528500870843	0.324102970624271	0.559	0.505	1	1	Polb
Lcor	0.000245575539226183	0.288892663221967	0.354	0.251	1	1	Lcor
Nipsnap1	0.00025144888150464	0.314625471943081	0.504	0.424	1	1	Nipsnap1
Tcf25	0.000260289804675591	0.262574277066483	0.732	0.791	1	1	Tcf25
Dnajc5	0.000265236423672859	0.330292467528769	0.63	0.637	1	1	Dnajc5
Ythdf2	0.000271385235736372	0.274987942039402	0.661	0.645	1	1	Ythdf2
Zfp846	0.000277832676593263	0.298156057845315	0.472	0.389	1	1	Zfp846
Usp29	0.000288812164248944	0.383224488020596	0.409	0.318	1	1	Usp29
B230219D22Rik	0.000289977441124939	0.265353441677874	0.764	0.744	1	1	B230219D22Rik
Slc25a51	0.000292713991474746	0.304437452128911	0.52	0.471	1	1	Slc25a51
Casp3	0.000310601590291278	0.26691305086997	0.535	0.475	1	1	Casp3
Mob4	0.00031978520595118	0.278634579583647	0.677	0.662	1	1	Mob4
Grina	0.000345688271898154	0.254663180038369	0.48	0.367	1	1	Grina
Gramd1a	0.000387066396511764	0.292280194356438	0.433	0.345	1	1	Gramd1a
Lpgat1	0.000393528201928669	0.375261984008228	0.378	0.297	1	1	Lpgat1
Cbx3	0.000405924612385597	0.298725728934609	0.937	0.929	1	1	Cbx3
Chd3	0.000410900760009556	0.251849271542244	0.74	0.714	1	1	Chd3
Sh3bgrl3	0.000416782772837168	0.252694754437429	0.772	0.769	1	1	Sh3bgrl3
Braf	0.000453062030576468	0.261306642075258	0.386	0.293	1	1	Braf
Zfp451	0.000464772155132046	0.288954180432232	0.52	0.449	1	1	Zfp451
Kdm6b	0.000467130110768227	0.31569649855192	0.685	0.627	1	1	Kdm6b
Rhob	0.000467898573802192	0.26614223385238	0.52	0.439	1	1	Rhob
Atp6v0e2	0.000480188155801483	0.257277446085609	0.457	0.349	1	1	Atp6v0e2
Cdk17	0.000518200475061526	0.266764841453227	0.386	0.283	1	1	Cdk17
Myef2	0.000524655882733651	0.271682081919082	0.795	0.801	1	1	Myef2
Fam49b	0.000528180791559489	0.251014863822348	0.583	0.531	1	1	Fam49b
Nln	0.000555960452514513	0.314344978763467	0.268	0.171	1	1	Nln
Nmt2	0.000587271325553766	0.280096282942896	0.535	0.487	1	1	Nmt2
St7	0.000604660320409446	0.287196671188541	0.315	0.213	1	1	St7
Nt5c3	0.000656882249622576	0.273596505393987	0.433	0.359	1	1	Nt5c3
Prkar2b	0.000678969232129947	0.29657921488068	0.441	0.372	1	1	Prkar2b
Nudt10	0.00075222583874363	0.261054539153579	0.339	0.227	1	1	Nudt10
Nenf	0.000811013797749914	0.261848484353032	0.63	0.628	1	1	Nenf
Ralgps1	0.000877817311909747	0.259210170651293	0.323	0.22	1	1	Ralgps1
Zfp521	0.000937153996697246	0.302716674617175	0.346	0.261	1	1	Zfp521
Zmiz1	0.000962122902977865	0.293589283756687	0.614	0.595	1	1	Zmiz1
Akirin1	0.00112346444370408	0.284974344078385	0.543	0.498	1	1	Akirin1
Ddx6	0.00119291558095287	0.255661737875427	0.583	0.53	1	1	Ddx6
Gm45716	0.00127416986473564	0.262813192079703	0.48	0.423	1	1	Gm45716
Atn1	0.00128378707668336	0.3395765303655	0.299	0.216	1	1	Atn1
Leprot	0.00128886901655928	0.263826283559262	0.394	0.308	1	1	Leprot
Crip21	0.00129266020031924	0.251658781492777	0.709	0.64	1	1	Crip2
Ugcg	0.00129670746993001	0.327441869117493	0.362	0.288	1	1	Ugcg
Fam220a	0.0013124752027772	0.256144080085689	0.543	0.5	1	1	Fam220a
Lancl2	0.00133061015008282	0.263021769439391	0.307	0.22	1	1	Lancl2
Ttc19	0.00142593026847083	0.354106014233566	0.394	0.325	1	1	Ttc19
Tes	0.00152078705587312	0.297853822311976	0.378	0.287	1	1	Tes
Jarid2	0.00159735382509489	0.285703639792187	0.575	0.527	1	1	Jarid2
Slc29a4	0.001667661013102	0.260740912083316	0.307	0.217	1	1	Slc29a4
Ccl27a	0.00177932913162526	0.291508741292931	0.496	0.448	1	1	Ccl27a
Nkiras2	0.00179639054276694	0.253057540318141	0.417	0.329	1	1	Nkiras2
Bcl9	0.00185265252310807	0.317812477371637	0.504	0.503	1	1	Bcl9
Ap1ar	0.00189310080096645	0.266996354241461	0.504	0.46	1	1	Ap1ar
Hoxc10	0.0020309800105416	0.555640732647956	0.276	0.18	1	1	Hoxc10
Pten	0.00209628326907765	0.301012209472602	0.465	0.403	1	1	Pten
Hras	0.00228719232992413	0.276707833490513	0.583	0.576	1	1	Hras
Fam8a1	0.00237966589335626	0.27437105103193	0.323	0.246	1	1	Fam8a1
Rab11fip4	0.00248096840210562	0.259715557377221	0.315	0.233	1	1	Rab11fip4
Usp9x	0.0024962453503896	0.297607444048607	0.598	0.587	1	1	Usp9x
Hoxd8	0.00254187403490612	0.294643472897555	0.268	0.185	1	1	Hoxd8
Spast	0.0025787995602966	0.29258544150355	0.52	0.493	1	1	Spast
Ccnt2	0.00273142305587489	0.251569831358347	0.614	0.611	1	1	Ccnt2
Terf2ip	0.00288969336530701	0.260079057942188	0.354	0.275	1	1	Terf2ip
Tusc3	0.00322001115564968	0.277851225216239	0.512	0.47	1	1	Tusc3
Sbno1	0.00342382237422741	0.268563359400438	0.567	0.55	1	1	Sbno1
Camsap2	0.00343091556438574	0.267508349195018	0.409	0.354	1	1	Camsap2
Atp6ap2	0.00350614338547634	0.277822073272815	0.37	0.296	1	1	Atp6ap2
Ptp4a3	0.00361807729362893	0.291709433623189	0.354	0.285	1	1	Ptp4a3
Amz2	0.00364589183406096	0.259714389896929	0.417	0.364	1	1	Amz2
Tmtc4	0.00380645466156542	0.281702328510265	0.354	0.284	1	1	Tmtc4
Trappc6b	0.00397692551100412	0.267544115023838	0.575	0.58	1	1	Trappc6b
Skil	0.0040924964840877	0.313767770418672	0.457	0.414	1	1	Skil
Tmem63b	0.004201044868579	0.260373483876915	0.386	0.327	1	1	Tmem63b
Prr13	0.0044549052185262	0.282815258578134	0.504	0.479	1	1	Prr13
Abi2	0.00451013143132249	0.310489686402162	0.457	0.423	1	1	Abi2
Avl9	0.00544364948002176	0.336864383991245	0.402	0.343	1	1	Avl9
Gm26699	0.00553933078707182	0.270419414671514	0.496	0.428	1	1	Gm26699
Mirg	0.00561767311162584	0.273177649152275	0.315	0.243	1	1	Mirg
Ap2b1	0.00604521751768926	0.284512517929336	0.614	0.627	1	1	Ap2b1
Arhgef12	0.00604881733688935	0.298583489077277	0.402	0.355	1	1	Arhgef12
Hook3	0.00627514539352499	0.262135360238955	0.504	0.479	1	1	Hook3
Ntan1	0.00647609087628269	0.256216995945397	0.567	0.578	1	1	Ntan1
Galnt7	0.0074914116256952	0.353059189000488	0.299	0.241	1	1	Galnt7
Gm2694	1.65669894595347e-51	1.84842438845516	0.938	0.388	5.14454723686931e-47	2	Gm2694
Cbln1	5.86391287782533e-51	1.31481204216028	0.786	0.208	1.8209208659511e-46	2	Cbln1
Olig3	2.70400899316211e-46	1.14399108414663	0.759	0.194	8.39675912646629e-42	2	Olig3
Edil3	5.73861050745238e-42	1.01130593225688	0.714	0.213	1.78201072087919e-37	2	Edil3
Meg31	2.37500069509317e-40	1.16129969596277	1	0.856	7.37508965847283e-36	2	Meg3
Rab3a1	3.89095393873667e-38	0.864695421400017	0.911	0.393	1.2082579265959e-33	2	Rab3a
Aplp11	1.68974476100645e-36	0.902797885464147	0.946	0.492	5.24716440635333e-32	2	Aplp1
Ina1	1.65919767418282e-35	0.952820611214647	0.973	0.446	5.15230653763993e-31	2	Ina
Gm17750	1.83655159410104e-35	1.20583887661988	0.848	0.345	5.70304366516197e-31	2	Gm17750
Mapt1	5.15090613971106e-35	0.935228721666861	0.911	0.364	1.59951088356448e-30	2	Mapt
Nsg11	6.85957066565534e-35	0.829040536666978	0.991	0.666	2.13010247880595e-30	2	Nsg1
Stmn31	9.80012420880197e-35	0.913643393815373	0.982	0.622	3.04323257055928e-30	2	Stmn3
Pcsk1n1	9.21558516158699e-34	1.05798385399028	0.946	0.543	2.86171566022761e-29	2	Pcsk1n
Calm21	2.42193031445353e-33	0.57707908649141	1	0.985	7.52082020547255e-29	2	Calm2
Hist3h2ba1	1.33182679044052e-32	0.861522359247912	0.982	0.746	4.13572173235495e-28	2	Hist3h2ba
Nova11	1.69929234075736e-32	0.924728196102482	0.884	0.449	5.27681250575382e-28	2	Nova1
Mllt111	1.87484553952378e-32	0.844670390882515	0.991	0.635	5.82195785388321e-28	2	Mllt11
Nnat1	6.43745996600757e-32	0.773071311936343	1	0.959	1.99902444324433e-27	2	Nnat
Nap1l51	7.42121304121973e-32	0.85265356547823	0.893	0.411	2.30450928568996e-27	2	Nap1l5
Cd24a1	1.46833057771657e-31	0.768535844483679	1	0.948	4.55960694298325e-27	2	Cd24a
Cirbp1	2.84332375266534e-31	0.867126433695072	0.946	0.768	8.82937324915167e-27	2	Cirbp
Rtn11	1.1704776235183e-30	0.819816031955257	1	0.818	3.63468416431138e-26	2	Rtn1
Sez6l21	3.76010028317679e-30	0.625435105025918	0.554	0.147	1.16762394093489e-25	2	Sez6l2
Cdk5r11	6.09975399627327e-30	0.836210254198637	0.857	0.415	1.89415660846274e-25	2	Cdk5r1
Cnih21	9.05120517315302e-30	0.889404760768175	0.911	0.508	2.81067074241921e-25	2	Cnih2
Rbfox11	1.34195932406321e-29	0.70091673449174	0.723	0.247	4.1671862890135e-25	2	Rbfox1
Tuba1a1	4.62109504842805e-29	0.689387963744372	1	0.994	1.43498864538836e-24	2	Tuba1a
Gng31	6.97563586780727e-29	0.785177831126082	0.964	0.533	2.16614420603019e-24	2	Gng3
Dpysl31	1.09253710075956e-28	0.76971262168343	0.982	0.655	3.39265545898867e-24	2	Dpysl3
Tubb2a1	2.69728409110675e-28	0.817787813202581	0.938	0.668	8.37587628811378e-24	2	Tubb2a
Thra1	3.33887660739827e-28	0.721820210092375	0.902	0.523	1.03682135289538e-23	2	Thra
Pid1	1.07862350724416e-27	0.80938991362529	0.768	0.289	3.34944957704528e-23	2	Pid1
Celf41	1.39758037753634e-27	0.750078776861842	0.964	0.531	4.33990634636359e-23	2	Celf4
Snrpn1	2.52856223350278e-27	0.705656538656357	0.973	0.764	7.85194430369618e-23	2	Snrpn
Igfbpl1	1.0640717686102e-26	0.839832386821954	0.982	0.599	3.30426206306526e-22	2	Igfbpl1
Pfn21	1.1952808861529e-26	0.667635087128222	0.973	0.812	3.7117057357706e-22	2	Pfn2
Jph41	3.00249158348091e-26	0.569151174280549	0.545	0.152	9.32363711418329e-22	2	Jph4
Actl6b1	3.21412703669131e-26	0.643857885133877	0.652	0.232	9.98082868703752e-22	2	Actl6b
Gria21	4.40516291032529e-26	0.781493131787028	0.875	0.439	1.36793523854331e-21	2	Gria2
Robo2	1.27387408120157e-25	0.755879202266912	0.554	0.174	3.95576118435523e-21	2	Robo2
Dscaml1	9.81295626157825e-25	0.395212725203933	0.277	0.037	3.04721730790789e-20	2	Dscaml1
Tubb2b1	1.76090671296587e-24	0.590473163155973	1	0.966	5.4681436157729e-20	2	Tubb2b
Grin2b1	3.72737368367522e-24	0.644566034040615	0.482	0.131	1.15746134999166e-19	2	Grin2b
Tmsb101	6.427267224555e-24	0.514413317983887	1	1	1.99585929124106e-19	2	Tmsb10
Rufy31	8.09263702115699e-24	0.649350412412665	0.929	0.568	2.51300657417988e-19	2	Rufy3
Malat11	9.64980340928931e-24	0.580020258356353	1	0.976	2.99655345268661e-19	2	Malat1
Nsg21	2.81698755180058e-23	0.738183396045495	0.839	0.513	8.74759144460634e-19	2	Nsg2
Alg21	3.02653184092562e-23	0.728303485730549	0.786	0.445	9.39828932562632e-19	2	Alg2
Crmp11	4.33301043097566e-23	0.667053141295746	0.982	0.646	1.34552972913087e-18	2	Crmp1
Hist3h2a	6.43062928385499e-23	0.853517566067082	0.795	0.486	1.99690331151549e-18	2	Hist3h2a
Cdh10	9.10319123585868e-23	0.382038084848888	0.268	0.038	2.8268139744712e-18	2	Cdh10
Snca	9.91082042241334e-23	0.829286621450209	0.411	0.104	3.07760706577201e-18	2	Snca
Ttc31	1.86124126272126e-22	0.535983354799906	0.991	0.946	5.77971249312834e-18	2	Ttc3
Plppr1	2.03564182643815e-22	0.685454226481288	0.518	0.175	6.32127856363839e-18	2	Plppr1
Elmo1	2.54447731455304e-22	0.655179798037869	0.75	0.377	7.90136540488154e-18	2	Elmo1
Reep11	2.99069541540989e-22	0.64602691638629	0.714	0.34	9.28700647347232e-18	2	Reep1
Cpe1	4.39999989583571e-22	0.754391899197386	0.83	0.541	1.36633196765386e-17	2	Cpe
Dner1	8.80339913958524e-22	0.712918713153024	0.75	0.342	2.73371953481541e-17	2	Dner
Chd3os1	1.05118656487131e-21	0.649565806672453	0.768	0.398	3.26424963989487e-17	2	Chd3os
Nefl1	1.16032128663557e-21	0.62926194083087	0.884	0.412	3.60314569138944e-17	2	Nefl
Gm16731	1.79248223332276e-21	0.509565391340208	0.973	0.926	5.56619507913716e-17	2	Gm1673
Cadm21	2.01467040949597e-21	0.414696278780485	0.411	0.1	6.25615602260785e-17	2	Cadm2
Khdrbs21	2.19352694139882e-21	0.775593995722562	0.58	0.216	6.81155921112575e-17	2	Khdrbs2
Samd51	6.68008160599513e-21	0.765130624009826	0.509	0.164	2.07436574110967e-16	2	Samd5
Pou3f1	1.52592106208137e-20	0.818068758405942	0.58	0.214	4.73844267408129e-16	2	Pou3f1
Celf51	1.79258345775715e-20	0.642964964870396	0.536	0.194	5.56650941137327e-16	2	Celf5
Marcksl1	1.81595006174224e-20	0.392969963776685	0.991	0.997	5.63906972672818e-16	2	Marcksl1
Sv2a1	2.06054422971836e-20	0.539702676765948	0.518	0.177	6.39860799654441e-16	2	Sv2a
Stmn21	2.9938864455421e-20	0.630941685497463	1	0.636	9.29691557934189e-16	2	Stmn2
Stmn11	4.24189095677577e-20	0.536649355234769	0.991	0.982	1.31723439880758e-15	2	Stmn1
Tspan131	4.87017027285149e-20	0.637096855617158	0.911	0.75	1.51233397482857e-15	2	Tspan13
Jpt11	6.3391099079264e-20	0.45503279060402	0.991	0.953	1.96848379970839e-15	2	Jpt1
Shank11	6.55853751061355e-20	0.743669119972033	0.634	0.282	2.03662265317083e-15	2	Shank1
Rnf1871	9.30357069720113e-20	0.542347543660957	0.929	0.794	2.88903780860187e-15	2	Rnf187
Scg51	9.5395376457031e-20	0.580644360055196	0.902	0.639	2.96231262512018e-15	2	Scg5
Elavl21	1.04616913851794e-19	0.688235407034999	0.92	0.643	3.24866902583977e-15	2	Elavl2
Mpped2	1.08691012908072e-19	0.767141799755015	0.705	0.382	3.37518202383435e-15	2	Mpped2
Neurod6	1.51463258322878e-19	1.11274114701463	0.402	0.112	4.70338856070032e-15	2	Neurod6
Plppr31	1.89405433480165e-19	0.616311225708543	0.67	0.351	5.88160692585958e-15	2	Plppr3
Snhg111	2.6139928115019e-19	0.821729823825282	0.688	0.298	8.11723187755687e-15	2	Snhg11
Cbfa2t3	2.68527694171051e-19	0.612502133270193	0.589	0.237	8.33859048709364e-15	2	Cbfa2t3
Evl1	3.09867775904738e-19	0.529522852164903	0.911	0.71	9.62232404516983e-15	2	Evl
Ptms1	3.6682291221571e-19	0.558762536069251	0.964	0.883	1.13909518930345e-14	2	Ptms
Nrn11	4.825531754815e-19	0.681337240316252	0.616	0.246	1.4984723758227e-14	2	Nrn1
Adgrl31	5.62278444714692e-19	0.593985551583643	0.589	0.258	1.74604325437253e-14	2	Adgrl3
Kif5c1	6.43127634652407e-19	0.654765698821874	0.884	0.66	1.99710424388612e-14	2	Kif5c
Tagln3	1.14428018799257e-18	0.586225692316034	0.946	0.769	3.55333326777334e-14	2	Tagln3
Eif4a21	1.44819037400359e-18	0.609158486509773	0.902	0.723	4.49706556839335e-14	2	Eif4a2
Dcx1	1.59630361603828e-18	0.564338269792771	0.964	0.572	4.95700161888368e-14	2	Dcx
Glra21	1.71361036450554e-18	0.514296309093017	0.375	0.1	5.32127426489905e-14	2	Glra2
Lingo11	2.74280482395607e-18	0.588234562602626	0.545	0.218	8.51723181983077e-14	2	Lingo1
Fabp31	3.45032820761558e-18	0.481894992417093	0.509	0.184	1.07143041831087e-13	2	Fabp3
Gstm7	3.54726258290415e-18	0.531462394152173	0.545	0.223	1.10153144986922e-13	2	Gstm7
Gng21	4.01096413980482e-18	0.507154672349052	0.964	0.784	1.24552469433359e-13	2	Gng2
Pgrmc11	6.04490000758273e-18	0.621738378617714	0.839	0.663	1.87712279935467e-13	2	Pgrmc1
Atat11	6.8299986241917e-18	0.600734863913716	0.821	0.645	2.12091947277025e-13	2	Atat1
Basp11	9.51714618839463e-18	0.60573040988871	0.991	0.943	2.95535940588218e-13	2	Basp1
Podxl21	3.28968881482516e-17	0.59998317818782	0.804	0.492	1.02154706766766e-12	2	Podxl2
Snap251	3.67518049204335e-17	0.528263775992389	0.652	0.316	1.14125379819422e-12	2	Snap25
Gpm6a1	4.35246909653729e-17	0.479673031177154	0.759	0.395	1.35157222854773e-12	2	Gpm6a
Sox111	4.38957391427474e-17	0.512335629791194	1	0.97	1.36309438759973e-12	2	Sox11
Serf11	4.71628925111286e-17	0.487849414443901	0.92	0.823	1.46454930114808e-12	2	Serf1
Nefm1	6.9896585937498e-17	0.633001339198982	0.705	0.352	2.17049868311712e-12	2	Nefm
Nrxn21	9.85105112319405e-17	0.601818682754283	0.848	0.569	3.05904690528545e-12	2	Nrxn2
Cacna2d1	1.06995329554734e-16	0.58080368285355	0.58	0.26	3.32252596866314e-12	2	Cacna2d1
Cbln2	1.09625573938487e-16	0.64108528219334	0.384	0.115	3.40420294751183e-12	2	Cbln2
Dynll2	1.48288428614005e-16	0.52967991451073	0.911	0.829	4.60480057375068e-12	2	Dynll2
Gabbr11	1.73950347947941e-16	0.527629666264281	0.679	0.364	5.40168015482742e-12	2	Gabbr1
Rtl8a1	1.90394129200645e-16	0.609789423256386	0.812	0.592	5.91230889406764e-12	2	Rtl8a
Rab3c1	2.19403188385239e-16	0.575592076176748	0.804	0.466	6.81312720892684e-12	2	Rab3c
Vamp21	2.63754555491292e-16	0.47739272492673	0.723	0.404	8.19037021167108e-12	2	Vamp2
Fam57b1	3.98091465581955e-16	0.573576754100258	0.58	0.269	1.23619342807165e-11	2	Fam57b
Gm45768	4.25269070580347e-16	0.771764404629295	0.554	0.265	1.32058804487315e-11	2	Gm45768
Gap431	4.8038483144066e-16	0.356422614966685	0.893	0.539	1.49173901707268e-11	2	Gap43
Stx71	5.96144629015839e-16	0.56172020869625	0.75	0.496	1.85120791648288e-11	2	Stx7
Ank31	6.79324142356731e-16	0.484076204128811	0.911	0.65	2.10950525926036e-11	2	Ank3
Elavl31	6.93839104134542e-16	0.51409677405604	0.991	0.698	2.154578570069e-11	2	Elavl3
Ncam11	7.70170454600255e-16	0.511459714528594	0.991	0.884	2.39161031267017e-11	2	Ncam1
Dlk1	7.705359578354e-16	0.771005037980952	0.839	0.567	2.39274530986627e-11	2	Dlk1
C1qtnf41	8.13338937942692e-16	0.494862258066274	0.455	0.176	2.52566140399344e-11	2	C1qtnf4
Sez61	8.32077262788723e-16	0.478350824280677	0.42	0.139	2.58384952413782e-11	2	Sez6
Fnbp1l1	8.68856175471694e-16	0.536375595582153	0.839	0.656	2.69805908169225e-11	2	Fnbp1l
Chd5	8.93165907165745e-16	0.305934283171063	0.286	0.065	2.77354809152179e-11	2	Chd5
Actg11	9.83491966947987e-16	0.366942938697454	1	0.997	3.05403760496358e-11	2	Actg1
Hoxa91	1.32911748496474e-15	0.848793683923984	0.821	0.605	4.12730852606101e-11	2	Hoxa9
Atpif11	1.40725544432961e-15	0.316588343858212	0.991	0.97	4.36995033127673e-11	2	Atpif1
Cbarp1	1.59321633807707e-15	0.535438955805903	0.562	0.249	4.94741469463072e-11	2	Cbarp
Rab11b	1.96520687526472e-15	0.451575916348105	0.902	0.751	6.10255690975954e-11	2	Rab11b
Map1lc3a1	2.025897216697e-15	0.475029583917614	0.893	0.743	6.29101862700919e-11	2	Map1lc3a
Atxn7l3b	2.16342912514934e-15	0.334937364820485	0.982	0.978	6.71809646232623e-11	2	Atxn7l3b
Ralyl1	2.51877181059423e-15	0.437563974801502	0.429	0.151	7.82154210343825e-11	2	Ralyl
Dnajb61	2.95239965527731e-15	0.445630431503463	0.929	0.852	9.16808664953263e-11	2	Dnajb6
Usp221	3.06487456352516e-15	0.502217492930038	0.857	0.648	9.51735498211468e-11	2	Usp22
Dclk11	3.73440910753397e-15	0.485708621888293	0.812	0.535	1.15964606016252e-10	2	Dclk1
Syt11	4.0699512892202e-15	0.463162932623355	0.562	0.236	1.26384197384155e-10	2	Syt1
2900011O08Rik1	5.11274599029713e-15	0.474196507926443	0.464	0.181	1.58766101236697e-10	2	2900011O08Rik
Rbfox21	7.77369619076731e-15	0.497413668017652	0.893	0.661	2.41396587811897e-10	2	Rbfox2
Samd101	1.43605918314128e-14	0.505594585286121	0.607	0.31	4.45939458140863e-10	2	Samd10
Ctxn11	1.58097002087096e-14	0.547583112334378	0.848	0.7	4.9093862058106e-10	2	Ctxn1
Dda11	1.89506038101896e-14	0.431722981254414	0.821	0.623	5.88473100117819e-10	2	Dda1
H3f3b	1.96135275222916e-14	0.298557708159459	1	0.996	6.09058870149721e-10	2	H3f3b
Cd2001	2.9433100639641e-14	0.536813813221617	0.518	0.221	9.13986074162772e-10	2	Cd200
Cacng21	3.10874644547463e-14	0.477045530240947	0.393	0.139	9.65359033713237e-10	2	Cacng2
Map1b1	5.12594532109464e-14	0.401569272559801	1	0.937	1.59175980055952e-09	2	Map1b
Nav31	6.20936982827404e-14	0.442842084506908	0.5	0.216	1.92819561277394e-09	2	Nav3
Neurod2	7.09667885018835e-14	0.765268077216079	0.438	0.164	2.20373168334899e-09	2	Neurod2
Atp6v0b	7.57251717378567e-14	0.47890504097738	0.83	0.735	2.35149375797566e-09	2	Atp6v0b
Ccl27a1	7.78821234865803e-14	0.413030997496124	0.688	0.427	2.41847358062878e-09	2	Ccl27a
Selenow1	8.79487006229085e-14	0.3074842226864	0.991	0.991	2.73107100044318e-09	2	Selenow
Asxl31	1.04011148048963e-13	0.639353699958831	0.589	0.34	3.22985818036445e-09	2	Asxl3
Tsc22d11	1.16140319814284e-13	0.408691640188345	0.955	0.872	3.60650535119295e-09	2	Tsc22d1
Dbn1	1.21717324950068e-13	0.451905811636597	0.848	0.722	3.77968809167445e-09	2	Dbn1
Irf2bpl1	1.24389031797433e-13	0.545150463232558	0.58	0.319	3.86265260440570e-09	2	Irf2bpl
Zfp4281	1.26457389407976e-13	0.508970180495353	0.804	0.681	3.92688131328589e-09	2	Zfp428
Atp9a1	1.32271755508084e-13	0.465933314602377	0.536	0.266	4.10743482379254e-09	2	Atp9a
Trappc2l	1.51298368623553e-13	0.587444373529958	0.759	0.619	4.69826824086718e-09	2	Trappc2l
Tmem163	1.81307954685e-13	0.511155276680677	0.589	0.272	5.63015591683332e-09	2	Tmem163
mt-Cytb	2.70664919252431e-13	0.307166448294578	1	0.999	8.40495773754574e-09	2	mt-Cytb
Tubb4a1	3.1748934953023e-13	0.583704623869574	0.661	0.388	9.85899677096225e-09	2	Tubb4a
Dpysl4	3.27581139092535e-13	0.527941221229966	0.83	0.584	1.01723771122405e-08	2	Dpysl4
Rac31	3.40504399905485e-13	0.410069732858917	0.598	0.314	1.0573683130265e-08	2	Rac3
Sorbs21	3.50577523264125e-13	0.48859226818568	0.696	0.409	1.08864838299209e-08	2	Sorbs2
Calm31	3.72296107026588e-13	0.344614461398493	0.946	0.926	1.15609110114966e-08	2	Calm3
Rusc11	6.06084554541847e-13	0.394348073652915	0.402	0.154	1.8820743672188e-08	2	Rusc1
Nxph41	6.36739540478099e-13	0.550348840389219	0.455	0.196	1.97726729504664e-08	2	Nxph4
Tubb31	7.41081759085519e-13	0.450335816757587	1	0.787	2.30128118648826e-08	2	Tubb3
Chd31	8.04976520776947e-13	0.504807181295264	0.857	0.702	2.49969358996865e-08	2	Chd3
Bex21	8.39795220378706e-13	0.425105391457925	0.929	0.898	2.607816097842e-08	2	Bex2
H3f3a	8.73090440175857e-13	0.258892225220916	1	0.997	2.71120774387809e-08	2	H3f3a
Jph3	1.00870911139477e-12	0.347989929394805	0.295	0.089	3.13234440361419e-08	2	Jph3
6330403K07Rik1	1.0296068229684e-12	0.368785073926898	0.982	0.857	3.19723806736376e-08	2	6330403K07Rik
Syp	1.18049104765939e-12	0.48264083259738	0.464	0.213	3.66577885029669e-08	2	Syp
Nrxn11	1.23971333519728e-12	0.505352386394912	0.518	0.241	3.84968181978811e-08	2	Nrxn1
Myt1l1	1.29968686093423e-12	0.638447100709397	0.518	0.243	4.03591760925907e-08	2	Myt1l
Snap471	1.32673265259678e-12	0.520085946504063	0.607	0.376	4.11990290610877e-08	2	Snap47
Serpini11	1.41983868820563e-12	0.614186751419682	0.527	0.268	4.40902507848493e-08	2	Serpini1
Trim351	1.43028834588208e-12	0.397218314283001	0.875	0.777	4.44147440046761e-08	2	Trim35
Pabpn1	1.49987382116531e-12	0.405042688329861	0.866	0.687	4.65755817686464e-08	2	Pabpn1
Samd141	1.55292425815284e-12	0.48909561524521	0.679	0.419	4.822295698842e-08	2	Samd14
Npdc11	1.72706124869142e-12	0.47020106665186	0.786	0.56	5.36304329556148e-08	2	Npdc1
Sbk11	1.93009756050825e-12	0.443872134056877	0.875	0.729	5.99353195464626e-08	2	Sbk1
Syt41	2.05963187377166e-12	0.932059656032107	0.473	0.216	6.39577485762312e-08	2	Syt4
Ppp3ca	2.10589497571191e-12	0.392019035912361	0.848	0.711	6.53943566807818e-08	2	Ppp3ca
Taok31	2.59777698505709e-12	0.486473615185239	0.58	0.323	8.06687687169779e-08	2	Taok3
Hoxc81	2.99803986429001e-12	0.810339438639538	0.839	0.711	9.30981319057975e-08	2	Hoxc8
Stmn41	3.72150521946575e-12	0.390188865656538	0.562	0.273	1.1556390158007e-07	2	Stmn4
Eid11	3.81282356456711e-12	0.470885052827166	0.875	0.77	1.18399610150502e-07	2	Eid1
Gnas	4.24037380692542e-12	0.461736175041378	0.982	0.966	1.31676327826455e-07	2	Gnas
Dpf11	4.29192166796791e-12	0.584427509361754	0.571	0.318	1.33277043555408e-07	2	Dpf1
Ncan1	4.60637950831682e-12	0.489677794393523	0.83	0.537	1.43041902871762e-07	2	Ncan
Parp61	4.89265157803081e-12	0.484328021217698	0.616	0.361	1.51931509452591e-07	2	Parp6
Klc11	5.23440436734204e-12	0.449921321633588	0.83	0.644	1.62543958819072e-07	2	Klc1
Dlgap41	6.12315132395631e-12	0.449958763602687	0.768	0.588	1.90142218062815e-07	2	Dlgap4
Sgip11	6.29703729414186e-12	0.436647969171056	0.5	0.241	1.95541899094987e-07	2	Sgip1
Lin7a1	6.59804549451348e-12	0.492364659696056	0.411	0.165	2.04889106741127e-07	2	Lin7a
Sh3bp51	6.74886589448319e-12	0.466018266844306	0.446	0.206	2.09572532621386e-07	2	Sh3bp5
AC149090.11	9.4156917343343e-12	0.481948843360873	0.589	0.341	2.92385475426283e-07	2	AC149090.1
Rtn31	1.18705286132891e-11	0.403620526508907	0.893	0.827	3.68615525028467e-07	2	Rtn3
St6galnac51	1.27048380194685e-11	0.516686958216206	0.366	0.146	3.94523335018557e-07	2	St6galnac5
Tecr	1.32297226381266e-11	0.483729437081092	0.83	0.757	4.10822577081745e-07	2	Tecr
Scrt1	1.3583799546064e-11	0.496516879594218	0.625	0.351	4.21817727303924e-07	2	Scrt1
Dpysl21	1.64127387491086e-11	0.455325855036254	0.973	0.908	5.09664776376071e-07	2	Dpysl2
Cfl1	2.05750063466556e-11	0.260239054984914	1	0.99	6.38915672082698e-07	2	Cfl1
Tia11	2.4943096879958e-11	0.400596261374384	0.893	0.799	7.74557987413336e-07	2	Tia1
Gabrg2	2.58998160867957e-11	0.328121400234519	0.259	0.075	8.04266988943268e-07	2	Gabrg2
H2afy21	2.72937401559305e-11	0.422430443171866	0.875	0.803	8.47552513062111e-07	2	H2afy2
Kidins2201	2.86113179318276e-11	0.424079141280705	0.598	0.353	8.88467255737042e-07	2	Kidins220
Ly6h2	3.02944222351939e-11	0.264670877249449	0.938	0.652	9.40732693669476e-07	2	Ly6h
Cmpk11	3.48788804399096e-11	0.416569245257948	0.839	0.718	1.08309387430051e-06	2	Cmpk1
Hdgfl31	3.61056874426145e-11	0.474315306556789	0.768	0.629	1.12118991215551e-06	2	Hdgfl3
Sept31	4.94284702527376e-11	0.480424491192341	0.812	0.685	1.53490228675826e-06	2	Sept3
Tmem1081	5.17749036543274e-11	0.462232419388432	0.562	0.308	1.60776608317783e-06	2	Tmem108
Csnk1e1	6.05108948224424e-11	0.444674579572428	0.893	0.788	1.8790448169213e-06	2	Csnk1e
Fez11	6.596317437337e-11	0.379377164617071	0.839	0.693	2.04835445381626e-06	2	Fez1
Hdac2	7.26941905204874e-11	0.412140858983252	0.911	0.846	2.2573726982327e-06	2	Hdac2
Elmod11	7.85443788179237e-11	0.370471710658757	0.348	0.133	2.43903859543299e-06	2	Elmod1
Akap91	9.92795117833765e-11	0.387619393606756	0.848	0.746	3.08292667940919e-06	2	Akap9
Atp1a31	1.03458470733782e-10	0.378320218047219	0.402	0.169	3.21269589169614e-06	2	Atp1a3
Kif1a1	1.08654007626089e-10	0.416753463334586	0.536	0.288	3.37403289881293e-06	2	Kif1a
Mapre21	1.10076706286809e-10	0.386691083991557	0.723	0.516	3.41821196032427e-06	2	Mapre2
C130073E24Rik1	1.21387859482924e-10	0.39696486285565	0.268	0.082	3.76945720052324e-06	2	C130073E24Rik
Bcl11b	1.28614964641682e-10	0.562415690927255	0.5	0.255	3.99388049701816e-06	2	Bcl11b
Gnao11	1.45171190058577e-10	0.429445449258747	0.661	0.439	4.50800096488898e-06	2	Gnao1
Gdi11	1.56951137174693e-10	0.436030287419893	0.795	0.663	4.87380366268573e-06	2	Gdi1
Cadps1	1.59325866662539e-10	0.471471300701763	0.562	0.298	4.94754613747183e-06	2	Cadps
Map21	1.60116176325844e-10	0.299275836683629	0.955	0.681	4.97208762344644e-06	2	Map2
Kcnc1	1.75834303363804e-10	0.330400826304553	0.339	0.13	5.46018262235622e-06	2	Kcnc1
Lrrn3	1.7589031414089e-10	0.613806999868655	0.464	0.237	5.46192192501707e-06	2	Lrrn3
Pkia1	1.76319628262973e-10	0.456446979437351	0.634	0.416	5.4752534164501e-06	2	Pkia
Rbm4b	1.99744289211509e-10	0.438031660461939	0.786	0.652	6.20265941288498e-06	2	Rbm4b
Ankrd121	2.17360646071149e-10	0.440412974149203	0.67	0.483	6.74970014244739e-06	2	Ankrd12
Maged11	2.30047591435824e-10	0.428059950943556	0.857	0.832	7.14366785685664e-06	2	Maged1
Socs21	2.99043224418033e-10	0.768103979608485	0.482	0.262	9.28618924785319e-06	2	Socs2
Idh11	3.3012891728778e-10	0.391699818904311	0.795	0.652	1.02514932685374e-05	2	Idh1
Nrep1	3.96879768850073e-10	0.380889359323417	0.929	0.862	1.23243074621013e-05	2	Nrep
Mycbp21	4.57379325382861e-10	0.428060995516228	0.759	0.641	1.4203000191114e-05	2	Mycbp2
Pnmal21	5.88298064336249e-10	0.406254297668851	0.42	0.197	1.82684197918335e-05	2	Pnmal2
Chga	6.63598219136712e-10	0.356310752464852	0.384	0.168	2.06067154988523e-05	2	Chga
Matr31	6.80184810122196e-10	0.366013879796329	0.884	0.835	2.11217789087245e-05	2	Matr3
Ptprs	7.25690979826209e-10	0.391034751525937	0.83	0.716	2.25348819965433e-05	2	Ptprs
Dtx1	8.85911441735236e-10	0.324545264282317	0.295	0.106	2.75102080002043e-05	2	Dtx1
Fam171a2	9.54696483098683e-10	0.405935295783368	0.5	0.294	2.96461898896634e-05	2	Fam171a2
Celf31	1.07742128780393e-09	0.341232265201901	0.616	0.357	3.34571632501756e-05	2	Celf3
Ywhah1	1.12022466748094e-09	0.334107832490667	0.893	0.867	3.47863365992857e-05	2	Ywhah
Sptbn11	1.16574132679595e-09	0.335863927965465	0.741	0.543	3.61997654209945e-05	2	Sptbn1
Tmod21	1.21560672263826e-09	0.375311840554537	0.634	0.406	3.77482355580858e-05	2	Tmod2
Apc21	1.27146577469483e-09	0.434901555360106	0.58	0.336	3.94828267015985e-05	2	Apc2
Scn3a1	1.34001434232047e-09	0.413242485431428	0.607	0.374	4.16114653720777e-05	2	Scn3a
Acat2	1.39162395893997e-09	0.365881896748168	0.821	0.699	4.32140987969629e-05	2	Acat2
Pafah1b31	1.69989550413008e-09	0.365881205959387	0.83	0.779	5.27868550897515e-05	2	Pafah1b3
Map1lc3b	1.70867396057944e-09	0.344911074524957	0.884	0.879	5.30594524978733e-05	2	Map1lc3b
Ptp4a11	1.71431555329668e-09	0.363082941478296	0.893	0.756	5.32346408765218e-05	2	Ptp4a1
Ccng2	1.72902011474673e-09	0.424317347499248	0.58	0.375	5.36912616232301e-05	2	Ccng2
Tram1l1	1.75125145972243e-09	0.426002097669261	0.438	0.232	5.43816115787607e-05	2	Tram1l1
Ubqln21	2.07559660366392e-09	0.416945261751412	0.705	0.596	6.44535013335757e-05	2	Ubqln2
Fstl51	2.1183953635391e-09	0.400775742880987	0.33	0.133	6.57825312239798e-05	2	Fstl5
Vstm2l	2.12201911853452e-09	0.400607717058436	0.268	0.094	6.58950596878525e-05	2	Vstm2l
Arf4	2.23689852237232e-09	0.357833419831715	0.875	0.841	6.94624098152276e-05	2	Arf4
Olfm21	2.32106379345675e-09	0.440005626174489	0.536	0.301	7.20759939782124e-05	2	Olfm2
Nap1l3	2.57127680606039e-09	0.329551006366413	0.277	0.103	7.98458586585933e-05	2	Nap1l3
Ttc9b1	2.78907745046655e-09	0.381583601339844	0.473	0.241	8.66092220693377e-05	2	Ttc9b
Golga7b1	2.79352622296998e-09	0.403379876513583	0.339	0.141	8.67473698018867e-05	2	Golga7b
Dusp261	2.92244559883271e-09	0.310975897358083	0.348	0.144	9.07507031805521e-05	2	Dusp26
Tmem1301	3.70819676971169e-09	0.349552198233562	0.286	0.104	0.000115150634289857	2	Tmem130
L1cam1	4.14568149744479e-09	0.305666436486235	0.42	0.196	0.000128735847540153	2	L1cam
Inpp5f1	4.62905591394549e-09	0.460215119153608	0.607	0.412	0.000143746073295749	2	Inpp5f
Adgrl11	4.79453667233738e-09	0.343384427825176	0.545	0.334	0.000148884747286093	2	Adgrl1
Dpysl51	5.20419999271123e-09	0.36084085395416	0.741	0.567	0.000161606022373662	2	Dpysl5
Apc1	5.29233457637926e-09	0.384357165712092	0.732	0.582	0.000164342865600305	2	Apc
Smim141	5.64732068632799e-09	0.404664801942551	0.741	0.587	0.000175366249272543	2	Smim14
Fgf121	6.37188100702208e-09	0.372710601954387	0.357	0.156	0.000197866020911057	2	Fgf12
Lrrtm3	6.66860706734832e-09	0.309619778736219	0.277	0.103	0.000207080255262367	2	Lrrtm3
Nrxn3	6.8094718562492e-09	0.48335470371287	0.33	0.137	0.000211454529552106	2	Nrxn3
Ywhag1	6.94355231277333e-09	0.358561799690385	0.83	0.749	0.00021561812996855	2	Ywhag
Oaz21	7.06441620878311e-09	0.369924667023813	0.795	0.665	0.000219371316531342	2	Oaz2
Acat1	7.70792125008553e-09	0.404625325214211	0.5	0.308	0.000239354078578906	2	Acat1
Serp21	8.15774845272143e-09	0.401421972460028	0.571	0.379	0.000253322562702359	2	Serp2
Aes1	8.49812829283516e-09	0.361579913445181	0.866	0.743	0.00026389237787741	2	Aes
Rbfox3	1.25254891739507e-08	0.489222563537113	0.464	0.26	0.000388954015318692	2	Rbfox3
Mien1	1.27606910853623e-08	0.317225588118387	0.83	0.739	0.000396257740273757	2	Mien1
Pja21	1.35987426414726e-08	0.357690192109347	0.67	0.528	0.000422281755245648	2	Pja2
Gnb2	1.45452074702082e-08	0.327346566783432	0.938	0.914	0.000451672327572375	2	Gnb2
Ndn1	1.55311105694619e-08	0.367061786657235	0.75	0.594	0.000482287576513501	2	Ndn
App1	1.55745984480769e-08	0.424706270301255	0.795	0.685	0.000483638005608131	2	App
Snap911	1.57386208273542e-08	0.310840647388781	0.402	0.188	0.000488731392551828	2	Snap91
Ttll1	1.75489919010492e-08	0.398705389449606	0.393	0.205	0.00054494884550328	2	Ttll1
Runx1t11	1.79012077378696e-08	0.317355026149899	0.741	0.493	0.000555886203884064	2	Runx1t1
Trib21	1.79468686860826e-08	0.407658846524285	0.536	0.34	0.000557304113308922	2	Trib2
Brwd11	2.07525450940465e-08	0.358132408559792	0.732	0.598	0.000644428782805426	2	Brwd1
Mapk81	2.14136958245911e-08	0.473304310440338	0.634	0.505	0.000664959496441028	2	Mapk8
Fam19a5	2.16974716184228e-08	0.486183202911922	0.438	0.25	0.000673771586166884	2	Fam19a5
Dync1i21	2.64782313036576e-08	0.346906449376509	0.848	0.828	0.000822228516672479	2	Dync1i2
Macf11	2.8983930153454e-08	0.306252360270265	0.812	0.722	0.000900037983055206	2	Macf1
Cep1701	3.11703937457581e-08	0.364136684549633	0.67	0.511	0.000967934236987027	2	Cep170
Pclo1	3.1758419785111e-08	0.335361055167873	0.509	0.292	0.000986194209587053	2	Pclo
Meis21	3.1835180620165e-08	0.745831109588125	0.795	0.87	0.000988577863797983	2	Meis2
Syn11	3.21471528815837e-08	0.339616447848044	0.321	0.144	0.000998265538431818	2	Syn1
Myl6b	3.35828660719281e-08	0.352144605271856	0.455	0.264	0.00104284874013158	2	Myl6b
Asic41	3.43507624139435e-08	0.364210858928125	0.312	0.135	0.00106669422524019	2	Asic4
Nrp2	3.55207787663606e-08	0.474635721520751	0.562	0.382	0.0011030267430318	2	Nrp2
Tmeff21	3.65242915820134e-08	0.433906622042897	0.357	0.17	0.00113418882649626	2	Tmeff2
Hoxb7	3.7643904521465e-08	0.474270247004271	0.75	0.668	0.00116895616710505	2	Hoxb7
Smarcc21	3.81377475316573e-08	0.373513954202996	0.643	0.487	0.00118429147410055	2	Smarcc2
Pak71	3.90657941298219e-08	0.343092797577789	0.438	0.233	0.00121311010511336	2	Pak7
Cfl21	4.3046377542172e-08	0.282281832537578	0.929	0.873	0.00133671916181707	2	Cfl2
Slitrk51	4.41241690315123e-08	0.398531310500119	0.42	0.236	0.00137018782093555	2	Slitrk5
Pbx3	4.87914913243678e-08	0.834250455160843	0.527	0.374	0.00151512218009559	2	Pbx3
Rab6a1	5.15942368716649e-08	0.429200953086073	0.759	0.706	0.00160215583757581	2	Rab6a
Slc17a61	5.21152416894723e-08	0.343161984596502	0.491	0.26	0.00161833460018318	2	Slc17a6
Ncs11	5.74755057190292e-08	0.370300843807531	0.5	0.307	0.00178478687909301	2	Ncs1
Hoxc9	6.76037991606999e-08	0.679440381976294	0.759	0.697	0.00209930077533721	2	Hoxc9
Cend11	7.85897153070229e-08	0.313998852077624	0.348	0.162	0.00244044642942898	2	Cend1
Asic1	8.06088723761605e-08	0.283701585523593	0.304	0.13	0.00250314731389691	2	Asic1
Slc25a4	8.23053355647354e-08	0.287246734968379	0.991	0.961	0.00255582758529173	2	Slc25a4
Ube3a1	8.67302016979137e-08	0.285200657119268	0.875	0.848	0.00269323295332532	2	Ube3a
Atcay1	9.3521732136989e-08	0.340737692046355	0.366	0.178	0.00290413034804992	2	Atcay
Smarca21	1.02876557367217e-07	0.561218615176689	0.473	0.304	0.00319462573592419	2	Smarca2
Rundc3a1	1.0695202152073e-07	0.373412003812171	0.643	0.422	0.00332118112428322	2	Rundc3a
Nlgn2	1.15357075208826e-07	0.373487603998059	0.438	0.27	0.00358218325645967	2	Nlgn2
Ap2s1	1.18280511142932e-07	0.326750300074057	0.83	0.732	0.00367296471252145	2	Ap2s1
Zwint1	1.3129376939885e-07	0.378043644126844	0.75	0.71	0.0040770654211425	2	Zwint
Kcnip11	1.34930239330487e-07	0.297219628046209	0.304	0.13	0.0041899887219296	2	Kcnip1
Hecw11	1.49809412449326e-07	0.366794357087204	0.455	0.259	0.00465203168478892	2	Hecw1
Hcfc1r11	1.63709965777036e-07	0.397537214629313	0.616	0.479	0.00508368556727429	2	Hcfc1r1
Gsk3b1	1.64186544190305e-07	0.309591173829808	0.946	0.89	0.00509848475674154	2	Gsk3b
Ndrg41	1.76367491583747e-07	0.296079074798961	0.348	0.164	0.0054767397161501	2	Ndrg4
Mmd1	1.79630211489194e-07	0.365371852239317	0.598	0.452	0.00557805695737395	2	Mmd
Prkar1a	1.79668448182241e-07	0.347446143233837	0.768	0.745	0.00557924432140315	2	Prkar1a
Apbb21	2.06121881807719e-07	0.369325616436374	0.482	0.309	0.0064007027957751	2	Apbb2
Ctbp1	2.15457157929648e-07	0.34926643564801	0.839	0.77	0.00669059112518937	2	Ctbp1
B630019K06Rik1	2.19708842464267e-07	0.318243550700586	0.321	0.15	0.0068226186850429	2	B630019K06Rik
Rnf2	2.28848111483456e-07	0.51006729575974	0.607	0.496	0.00710642040589574	2	Rnf2
Gpr851	2.32753005971924e-07	0.415078262530162	0.438	0.257	0.00722767909444615	2	Gpr85
Clcn41	2.42758073826966e-07	0.38284280435622	0.589	0.448	0.00753836646654876	2	Clcn4
Cadm41	2.76087653019106e-07	0.334569296437497	0.536	0.349	0.00857334988920229	2	Cadm4
Cpeb2	2.79374066371787e-07	0.273666531674354	0.312	0.144	0.00867540288304312	2	Cpeb2
Mapk10	2.99360575823409e-07	0.352885986790353	0.402	0.217	0.00929604396104432	2	Mapk10
Nol4	3.05896313304937e-07	0.294406483080813	0.259	0.105	0.0094989982170582	2	Nol4
Pik3r1	3.10241911969796e-07	0.4466309041412	0.571	0.411	0.00963394209239807	2	Pik3r1
Prkar2b1	3.18478501198266e-07	0.392500030644999	0.509	0.365	0.00988971289770977	2	Prkar2b
Mfhas1	3.23872252303883e-07	0.376695500422267	0.411	0.248	0.0100572050507925	2	Mfhas1
Shroom2	3.35688713699109e-07	0.308992774322588	0.286	0.13	0.0104241416264984	2	Shroom2
Plppr2	3.36740938562383e-07	0.335207066969485	0.366	0.194	0.0104568163651777	2	Plppr2
Resp181	3.40932447689139e-07	0.351428599577769	0.321	0.148	0.0105869752980908	2	Resp18
Arpc51	3.69875810159571e-07	0.286574860456614	0.804	0.706	0.0114857535328851	2	Arpc5
Trp53inp2	3.70578806013638e-07	0.34824048758524	0.491	0.319	0.0115075836631415	2	Trp53inp2
Nedd4l1	3.90875718056032e-07	0.385938668415785	0.438	0.257	0.012137863672794	2	Nedd4l
Tmem35a	3.92021637502445e-07	0.344403990290118	0.366	0.187	0.0121734479093634	2	Tmem35a
Rsrp1	4.12113136746705e-07	0.406347995680524	0.741	0.674	0.0127973492353954	2	Rsrp1
Tpgs21	4.2453726909704e-07	0.375053694420319	0.625	0.523	0.0131831558172704	2	Tpgs2
Rab181	4.27315010406001e-07	0.346273334665907	0.759	0.677	0.0132694130181376	2	Rab18
Pak31	4.28305666913245e-07	0.380794053162405	0.562	0.381	0.013300175874657	2	Pak3
Vapa1	4.41818520656876e-07	0.302361544419796	0.893	0.836	0.013719790521958	2	Vapa
CT025619.11	4.48448123618131e-07	0.41784825477997	0.464	0.295	0.0139256595827138	2	CT025619.1
Znrf11	4.56773009093387e-07	0.373212220860827	0.545	0.387	0.0141841722513769	2	Znrf1
BC031181	4.59912930880246e-07	0.307136330110685	0.839	0.819	0.0142816762426243	2	BC031181
Zfand51	4.69591273518682e-07	0.284467136382963	0.821	0.775	0.0145822178165756	2	Zfand5
Tcaf11	4.88447001418959e-07	0.379008762107099	0.661	0.558	0.0151677447350629	2	Tcaf1
4931428F04Rik1	5.15045191174359e-07	0.316425060143232	0.464	0.288	0.0159936983215374	2	4931428F04Rik
Araf1	5.2896138472075e-07	0.360192561719039	0.598	0.476	0.0164258378797335	2	Araf
Prag1	5.70754236982861e-07	0.35812099335502	0.339	0.18	0.0177236313210288	2	Prag1
Grina1	6.25267023802616e-07	0.437493081852628	0.527	0.363	0.0194164168901426	2	Grina
Olfm11	6.35963589855228e-07	0.327497908979676	0.634	0.446	0.0197485773557744	2	Olfm1
Ebf1	6.54246634022595e-07	0.29641286490298	0.884	0.633	0.0203163207263036	2	Ebf1
Tmeff11	7.01317074010635e-07	0.284517810941015	0.812	0.716	0.0217779990992522	2	Tmeff1
Mpc1	7.53203419920118e-07	0.362591224423091	0.732	0.626	0.0233892257987794	2	Mpc1
Vbp11	7.83446079769436e-07	0.284521477661634	0.804	0.687	0.0243283511150803	2	Vbp1
Pafah1b2	8.0460002520902e-07	0.273558014666432	0.866	0.831	0.0249852445828157	2	Pafah1b2
Rtl8b1	8.58142496256415e-07	0.339449750165314	0.625	0.492	0.0266478989362505	2	Rtl8b
St3gal5	9.3683012358482e-07	0.388646217266132	0.393	0.236	0.0290913858276794	2	St3gal5
Mgst31	9.38675454151526e-07	0.379260127272181	0.5	0.349	0.0291486888777673	2	Mgst3
Nav11	1.07402025129733e-06	0.329068117794638	0.607	0.474	0.0333515508635359	2	Nav1
Tnik1	1.08051798204941e-06	0.266659767787223	0.375	0.196	0.0335533248965802	2	Tnik
Zfp462	1.08755961990405e-06	0.318956088441153	0.795	0.731	0.0337719888768803	2	Zfp462
Nkain3	1.15042339032488e-06	0.374535701408273	0.339	0.173	0.0357240975397584	2	Nkain3
Tox1	1.19243851573973e-06	0.351413699875644	0.357	0.184	0.0370287932292658	2	Tox
Ccdc88a1	1.27983192557629e-06	0.302160594939257	0.777	0.694	0.0397426207849207	2	Ccdc88a
Stard3nl1	1.33927559180874e-06	0.325636529762804	0.705	0.623	0.0415885249524369	2	Stard3nl
Fam20c1	1.47910076704709e-06	0.360434705299462	0.321	0.165	0.0459305161191132	2	Fam20c
Tnrc6c1	1.56905077122562e-06	0.373305550184039	0.688	0.587	0.0487237335988693	2	Tnrc6c
1500011B03Rik1	1.57452629362263e-06	0.33538727851933	0.696	0.603	0.0488937649958634	2	1500011B03Rik
Wasf1	1.6415874640885e-06	0.337956255325869	0.545	0.409	0.0509762155223402	2	Wasf1
Grcc10	1.70746311367967e-06	0.334213540794613	0.696	0.653	0.0530218520690949	2	Grcc10
Flywch2	1.8024828533082e-06	0.358901909245102	0.455	0.323	0.0559725000437796	2	Flywch2
Plcb1	1.82322276360364e-06	0.39106724915192	0.312	0.161	0.0566165364781837	2	Plcb1
Tmem571	1.83720702168129e-06	0.297782605880946	0.598	0.481	0.0570507896442691	2	Tmem57
Serinc11	1.88877116263778e-06	0.375071553729345	0.75	0.66	0.058652010913391	2	Serinc1
Gm8797	1.89134351242508e-06	0.329308456047141	0.768	0.781	0.0587318900913359	2	Gm8797
Igsf31	1.99533589713053e-06	0.332652863262492	0.634	0.521	0.0619611656135944	2	Igsf3
Mkrn1	2.02828611206176e-06	0.336792995131108	0.741	0.673	0.0629843686378538	2	Mkrn1
Cdk14	2.09142496230067e-06	0.373583768895932	0.393	0.243	0.0649450193543226	2	Cdk14
Zfp423	2.20976930320605e-06	0.359390182651673	0.5	0.361	0.0686199661724574	2	Zfp423
Flywch1	2.45601944828883e-06	0.397996706619799	0.554	0.434	0.0762667719277131	2	Flywch1
Trim671	2.46753410171476e-06	0.286218269672786	0.295	0.142	0.0766243364605484	2	Trim67
Gabarapl11	2.51203901707396e-06	0.43848474467858	0.509	0.385	0.0780063475971977	2	Gabarapl1
Inafm1	2.51445013144009e-06	0.346254256535991	0.286	0.142	0.0780812199316091	2	Inafm1
0610010F05Rik1	2.56300130088086e-06	0.293684359443125	0.527	0.368	0.0795888793962534	2	0610010F05Rik
Blcap1	2.69852730531428e-06	0.323115726582696	0.473	0.32	0.0837973684119244	2	Blcap
Sh3gl31	2.70757049736743e-06	0.355218643373583	0.411	0.259	0.0840781866547507	2	Sh3gl3
G3bp21	2.82543227234292e-06	0.272441435044069	0.857	0.82	0.0877381483530648	2	G3bp2
Commd3	2.9383412597733e-06	0.352007423660054	0.616	0.542	0.0912443111397404	2	Commd3
Fam69b1	3.05512282802577e-06	0.439324490229353	0.455	0.307	0.0948707291786841	2	Fam69b
Arxes2	3.21986443425004e-06	0.388687158189514	0.616	0.519	0.0999864502767664	2	Arxes2
Cyth2	3.48034872702321e-06	0.312762184209266	0.714	0.665	0.108075269020252	2	Cyth2
Gprasp11	3.49910887119417e-06	0.353705999468897	0.554	0.438	0.108657827777192	2	Gprasp1
Tmem1581	3.61537564710019e-06	0.560066687027465	0.429	0.284	0.112268259969402	2	Tmem158
Cacnb31	3.80497737963153e-06	0.343984392246076	0.455	0.293	0.118155962569698	2	Cacnb3
Nipsnap3b1	3.92610976206989e-06	0.37668759271965	0.634	0.537	0.121917486441556	2	Nipsnap3b
Mcts11	4.07608513447774e-06	0.352003510878124	0.634	0.574	0.126574671680937	2	Mcts1
Ppp2r1a	4.11978489555063e-06	0.314203337782933	0.67	0.611	0.127931680361534	2	Ppp2r1a
Kmt2e1	4.92981042487211e-06	0.313421017597367	0.759	0.708	0.153085403123554	2	Kmt2e
Nlgn3	5.08347110239122e-06	0.30912956327444	0.366	0.208	0.157857028142555	2	Nlgn3
Nap1l2	5.19718454940261e-06	0.313408551142681	0.268	0.131	0.161388171812599	2	Nap1l2
Ip6k2	5.22981025653457e-06	0.401349398146223	0.625	0.582	0.162401297896168	2	Ip6k2
Efna3	5.47234614247575e-06	0.352010113702351	0.464	0.293	0.1699327647623	2	Efna3
Mir124-2hg1	5.49177278492709e-06	0.357679185954634	0.705	0.558	0.170536020290341	2	Mir124-2hg
Adamtsl1	5.6299782315201e-06	0.477483199802385	0.357	0.217	0.174827714023394	2	Adamtsl1
Crtac11	5.77181150995349e-06	0.320874415201572	0.357	0.189	0.179232062818586	2	Crtac1
Mn11	6.38348568707474e-06	0.37857371232467	0.473	0.323	0.198226381040732	2	Mn1
Atp6ap21	6.67752516925072e-06	0.310306001877927	0.438	0.289	0.207357189080743	2	Atp6ap2
Carhsp1	6.72655982187961e-06	0.29785970923109	0.83	0.741	0.208879862148827	2	Carhsp1
Usp291	6.79653026328449e-06	0.403108333442865	0.446	0.315	0.211052654265773	2	Usp29
Vps28	6.81054393100745e-06	0.378977795027013	0.643	0.61	0.211487820689574	2	Vps28
Apbb1	7.27912395396381e-06	0.351827672469545	0.5	0.372	0.226038636142438	2	Apbb1
Rogdi	7.45995210790124e-06	0.392383382610367	0.393	0.259	0.231653892806657	2	Rogdi
Fam155a1	7.78241505821377e-06	0.289446043918312	0.295	0.147	0.241667334802712	2	Fam155a
Dach21	7.78846815819961e-06	0.339008837559607	0.375	0.214	0.241855301716573	2	Dach2
Gnb11	7.81482762169614e-06	0.259154274342102	0.884	0.886	0.24267384213653	2	Gnb1
Mea1	7.81989416399575e-06	0.268968198174793	0.679	0.637	0.24283117347456	2	Mea1
Hoxc6	8.51258147356861e-06	0.385421130448311	0.768	0.716	0.264341192498726	2	Hoxc6
Sema4g	8.64134579579782e-06	0.260308958651645	0.259	0.125	0.26833971099691	2	Sema4g
Ndfip21	8.66062397212972e-06	0.296409182602866	0.571	0.447	0.268938356206544	2	Ndfip2
Gpc6	8.70130971245906e-06	0.460515368035072	0.366	0.231	0.270201770500991	2	Gpc6
C2cd5	8.72850514022685e-06	0.300381377751465	0.375	0.232	0.271046270119464	2	C2cd5
Hoxa101	8.87368161276125e-06	0.709619200046812	0.357	0.207	0.275554435121075	2	Hoxa10
Kif5a1	9.75890258015413e-06	0.347040728361624	0.384	0.231	0.303043201821526	2	Kif5a
Prdx5	1.02107420517752e-05	0.278084275780934	0.705	0.673	0.317074172933776	2	Prdx5
Kif1b1	1.02229228821592e-05	0.266985949259967	0.821	0.781	0.317452424259689	2	Kif1b
Bcl11a	1.05443988547659e-05	0.392492591068669	0.616	0.464	0.327435217637047	2	Bcl11a
Ap2m11	1.10768002694078e-05	0.286227799997009	0.786	0.739	0.343967878765922	2	Ap2m1
Rab2a1	1.13476758051591e-05	0.264657150501052	0.821	0.814	0.352379376777607	2	Rab2a
Limch11	1.13587074380111e-05	0.300724815931787	0.634	0.495	0.35272194207256	2	Limch1
Prnp	1.15233120229949e-05	0.358532771042618	0.375	0.224	0.357833408250062	2	Prnp
Epn1	1.15470110200308e-05	0.289619826648167	0.58	0.491	0.358569333205018	2	Epn1
Dusp81	1.18397292567594e-05	0.285341752890658	0.402	0.24	0.36765911261015	2	Dusp8
Tmem9b	1.21041283099571e-05	0.323733739092213	0.482	0.359	0.375869496409098	2	Tmem9b
Nell2	1.23237774003414e-05	0.431903707595927	0.589	0.481	0.3826902596128	2	Nell2
Abhd8	1.28886802708901e-05	0.322729060005482	0.464	0.329	0.40023218845195	2	Abhd8
Lrrc4b	1.33114094107275e-05	0.312565905530659	0.393	0.249	0.41335919643132	2	Lrrc4b
Fam168a	1.34149508763563e-05	0.40000531549616	0.545	0.452	0.416574469563492	2	Fam168a
Ctnna21	1.49623384961783e-05	0.385825879693432	0.411	0.274	0.464625497321824	2	Ctnna2
Rhob1	1.50193737449651e-05	0.329638895092216	0.545	0.437	0.466396612902402	2	Rhob
Bsn	1.60981031275548e-05	0.257302814571259	0.259	0.128	0.499894396419961	2	Bsn
Reep21	1.6198632976154e-05	0.312552998038799	0.33	0.192	0.503016149808511	2	Reep2
Pdzd4	1.63732356454351e-05	0.265524181037069	0.277	0.145	0.508438086497696	2	Pdzd4
Rab6b1	1.65347805364006e-05	0.325415493646444	0.5	0.337	0.513454539996849	2	Rab6b
Ogt1	1.65735799621463e-05	0.323671858592525	0.759	0.729	0.514659378564528	2	Ogt
Rbp11	1.87195280486877e-05	0.250043477068301	0.821	0.782	0.581297504495898	2	Rbp1
Camta11	1.91582589982528e-05	0.287405536245348	0.759	0.714	0.594921416672743	2	Camta1
Ntrk3	1.99297264418417e-05	0.250419535498001	0.268	0.134	0.618877795198511	2	Ntrk3
Scamp11	2.01046903828505e-05	0.310886882847467	0.411	0.277	0.624310950458656	2	Scamp1
Gprasp21	2.05032843007253e-05	0.331113417599901	0.384	0.24	0.636688487390423	2	Gprasp2
Nipsnap11	2.26898940518339e-05	0.352203652315768	0.509	0.424	0.704589279991599	2	Nipsnap1
Ldhb	2.40165926502021e-05	0.263853585063521	0.759	0.723	0.745787251566727	2	Ldhb
Prmt21	2.41610618023471e-05	0.334383822305549	0.527	0.389	0.750273452148283	2	Prmt2
Cdh4	2.49981667272117e-05	0.373959890166546	0.277	0.149	0.776268071380106	2	Cdh4
Ubxn6	2.64809388007774e-05	0.268239250042536	0.589	0.499	0.822312592580542	2	Ubxn6
Strbp1	2.86662397733186e-05	0.366155009389036	0.75	0.704	0.890172743680863	2	Strbp
Vash21	3.0372030133101e-05	0.308231692504995	0.366	0.236	0.943142651723186	2	Vash2
Drap1	3.14865964817255e-05	0.312599193339814	0.705	0.688	0.977753280547021	2	Drap1
Ptpn51	3.1817412531861e-05	0.326511172008784	0.304	0.163	0.98802611135188	2	Ptpn5
Rnf5	3.29719963358143e-05	0.312107511573245	0.714	0.66	1	2	Rnf5
Tspan7	3.37169302562776e-05	0.360340519620651	0.393	0.263	1	2	Tspan7
St8sia3	3.52540639366421e-05	0.291117389772979	0.277	0.142	1	2	St8sia3
Tmem255a1	3.82081634146365e-05	0.362322413523132	0.33	0.181	1	2	Tmem255a
Zfand6	3.84416937655641e-05	0.255230797220436	0.786	0.759	1	2	Zfand6
Zfp8461	4.11166309775939e-05	0.332586036264322	0.491	0.388	1	2	Zfp846
Srpk2	4.1183885174586e-05	0.323656569103691	0.643	0.623	1	2	Srpk2
Hoxa7	4.18187183527365e-05	0.461083220971167	0.795	0.819	1	2	Hoxa7
Panx1	4.19868764850082e-05	0.310226748099019	0.438	0.313	1	2	Panx1
Chn11	4.21825563577497e-05	0.35592871064598	0.536	0.432	1	2	Chn1
Atp6v1d	4.26281123671805e-05	0.298319455277658	0.625	0.591	1	2	Atp6v1d
Camk2n21	4.36220028102335e-05	0.250613572939105	0.321	0.185	1	2	Camk2n2
Dbndd1	4.4555105753336e-05	0.28189288028961	0.348	0.214	1	2	Dbndd1
Lhfpl41	4.48830642490861e-05	0.299896885229898	0.366	0.235	1	2	Lhfpl4
Zbtb20	4.60949057996623e-05	0.342851165962324	0.741	0.629	1	2	Zbtb20
Ubald2	4.75840686823226e-05	0.270953888079871	0.705	0.665	1	2	Ubald2
2700069I18Rik1	4.80388891394105e-05	0.291067615907677	0.277	0.149	1	2	2700069I18Rik
4930402H24Rik1	4.89192544460173e-05	0.335212687272136	0.536	0.409	1	2	4930402H24Rik
Auts2	5.05635793924587e-05	0.298130714796576	0.75	0.715	1	2	Auts2
Cxadr1	5.15049299594583e-05	0.287674340567028	0.527	0.416	1	2	Cxadr
Actr1a	5.30781613324967e-05	0.295587406227615	0.554	0.463	1	2	Actr1a
Kctd131	5.49670437607697e-05	0.374008681236568	0.366	0.235	1	2	Kctd13
Nmt21	5.59768168328021e-05	0.325735112245014	0.554	0.485	1	2	Nmt2
Dtx3	5.84577293630394e-05	0.316529757212189	0.545	0.451	1	2	Dtx3
Bcl2l1	6.09063679790452e-05	0.355101812056669	0.429	0.313	1	2	Bcl2l1
Flrt3	6.14029035831141e-05	0.385790546748498	0.375	0.256	1	2	Flrt3
Sgsm2	6.16737527653369e-05	0.279654041266149	0.277	0.153	1	2	Sgsm2
Atp6v1f	6.25788493343226e-05	0.250710110147786	0.804	0.807	1	2	Atp6v1f
Uchl11	6.26352363830447e-05	0.259855893709365	0.705	0.642	1	2	Uchl1
Rab101	6.5390501288744e-05	0.263437448617075	0.786	0.769	1	2	Rab10
Fdft11	7.09511662624096e-05	0.366521457822188	0.527	0.448	1	2	Fdft1
Tshz3	7.40994684526896e-05	0.375059317603038	0.438	0.318	1	2	Tshz3
Cul4a	7.43818403147945e-05	0.421677760797432	0.366	0.256	1	2	Cul4a
Bicd11	7.46447137435705e-05	0.33116543694654	0.509	0.398	1	2	Bicd1
Sec23a1	7.48019959953243e-05	0.303618324007707	0.464	0.35	1	2	Sec23a
Mir124a-1hg	7.5313716190173e-05	0.293367158560053	0.464	0.328	1	2	Mir124a-1hg
R3hdm4	8.35210537163654e-05	0.311997666792992	0.652	0.603	1	2	R3hdm4
Cacnb4	8.47191741599501e-05	0.252047552923973	0.277	0.153	1	2	Cacnb4
Fbxo44	8.48615145660661e-05	0.250144519955597	0.304	0.172	1	2	Fbxo44
Atp6v1e1	8.52583558280212e-05	0.258464916171117	0.696	0.676	1	2	Atp6v1e1
Lbh	8.5580114111614e-05	0.255606245530377	0.625	0.507	1	2	Lbh
Abr	9.07448403205799e-05	0.326793651938473	0.366	0.248	1	2	Abr
Amn1	9.27327906841503e-05	0.280743339144249	0.625	0.558	1	2	Amn1
Arl4c1	9.4952053416264e-05	0.313848719497152	0.482	0.374	1	2	Arl4c
Grb21	9.74481276788713e-05	0.385033135417502	0.554	0.511	1	2	Grb2
Ndufa1	0.000100936216589431	0.275825187626826	0.795	0.804	1	2	Ndufa1
Zfp571	0.000101325017877212	0.333463326246255	0.366	0.243	1	2	Zfp57
Wdr471	0.000107094011900758	0.294020237245072	0.393	0.266	1	2	Wdr47
Gabrb31	0.00010762092777681	0.250638619899961	0.268	0.146	1	2	Gabrb3
Smim181	0.000111437623962187	0.268754368171383	0.268	0.142	1	2	Smim18
Soga31	0.000112632374429489	0.269165103220981	0.598	0.484	1	2	Soga3
Fgf13	0.000115592908994265	0.264711325429112	0.286	0.158	1	2	Fgf13
Cmip1	0.000117441930213178	0.302520161023679	0.473	0.364	1	2	Cmip
1110008P14Rik1	0.000120497825763234	0.295325927054958	0.598	0.531	1	2	1110008P14Rik
Zc4h2	0.000130859545926901	0.319043426604135	0.384	0.264	1	2	Zc4h2
Tulp41	0.000132299129937454	0.25758479556314	0.679	0.625	1	2	Tulp4
Reep51	0.000144686499023342	0.307583932935528	0.545	0.462	1	2	Reep5
Sema6c	0.000152011079741826	0.271473986472578	0.312	0.196	1	2	Sema6c
Dtd1	0.000152442235392851	0.261467752477919	0.33	0.214	1	2	Dtd1
Arl6ip51	0.000157257479228107	0.266754560150939	0.571	0.494	1	2	Arl6ip5
Acot71	0.000159442489552474	0.263552069062447	0.527	0.425	1	2	Acot7
Mtch11	0.000163724178919824	0.287909836179668	0.741	0.719	1	2	Mtch1
Retreg2	0.000164743653058908	0.356388857933222	0.438	0.344	1	2	Retreg2
Cadm31	0.000165224162474792	0.287732293478934	0.42	0.295	1	2	Cadm3
Gnaq1	0.000175794685223478	0.264982705140151	0.688	0.625	1	2	Gnaq
Arid5b1	0.000180606144201978	0.324735226307622	0.446	0.322	1	2	Arid5b
St8sia2	0.000182894289864786	0.365067045441913	0.393	0.281	1	2	St8sia2
Zcchc181	0.000190069901561478	0.269105059130472	0.446	0.329	1	2	Zcchc18
Ptp4a31	0.000192436406269745	0.271452454565971	0.393	0.281	1	2	Ptp4a3
Ube2d11	0.000207718805997449	0.288841152667484	0.759	0.756	1	2	Ube2d1
Stxbp11	0.000207910536887224	0.265827098193271	0.455	0.342	1	2	Stxbp1
Tes1	0.000224476025644782	0.331107272193159	0.393	0.286	1	2	Tes
Nudt3	0.000224512658673421	0.279499771822135	0.518	0.453	1	2	Nudt3
Cnrip11	0.000227137860631624	0.279701605041365	0.455	0.335	1	2	Cnrip1
Pten1	0.000228716564192818	0.283029519141195	0.482	0.402	1	2	Pten
Gdpd1	0.000259416105378264	0.3542287771471	0.5	0.406	1	2	Gdpd1
Btbd9	0.000260120272963823	0.320405174117337	0.366	0.258	1	2	Btbd9
Shd1	0.000264918398984911	0.297915048367193	0.545	0.428	1	2	Shd
Mff	0.000272808302922987	0.318854715674435	0.75	0.744	1	2	Mff
Bend5	0.000295595085051542	0.342807383703195	0.375	0.27	1	2	Bend5
Sh3bgrl	0.000295918743912827	0.291515247416671	0.786	0.784	1	2	Sh3bgrl
Snn	0.00029802942990998	0.275599228106128	0.589	0.497	1	2	Snn
Arf1	0.000315520185753231	0.256087264207594	0.804	0.821	1	2	Arf1
Hoxc101	0.000356631400054384	0.680081793669432	0.295	0.179	1	2	Hoxc10
Capns1	0.000359199147676443	0.313114418185636	0.571	0.548	1	2	Capns1
Prkcz	0.000389837454781843	0.260320320601297	0.295	0.185	1	2	Prkcz
Ypel3	0.000403395198399777	0.278167365706981	0.625	0.584	1	2	Ypel3
Enc1	0.000410437385933444	0.343922408067464	0.491	0.38	1	2	Enc1
Atp13a21	0.00041426307426288	0.352460717272122	0.411	0.315	1	2	Atp13a2
Stx12	0.000428244122071631	0.260398058738146	0.5	0.412	1	2	Stx12
Nt5c31	0.000428583481032814	0.275628596961846	0.446	0.358	1	2	Nt5c3
Pcdh171	0.000438129538999666	0.442166902259299	0.402	0.281	1	2	Pcdh17
Sec11c	0.000448617960798533	0.25201424094497	0.348	0.236	1	2	Sec11c
Zbtb12	0.000463927177156263	0.317625511737885	0.384	0.295	1	2	Zbtb12
Rraga	0.000469792317954239	0.273953074044543	0.607	0.573	1	2	Rraga
Palm	0.000505814437378899	0.316359514981155	0.455	0.365	1	2	Palm
Tspyl41	0.000518144056017684	0.273514211522392	0.5	0.387	1	2	Tspyl4
Tsg101	0.000518750189992367	0.259401079401275	0.75	0.769	1	2	Tsg101
Ank21	0.000527305061082788	0.266576225390616	0.616	0.508	1	2	Ank2
Ube2e2	0.000535535461560914	0.291162129264885	0.402	0.307	1	2	Ube2e2
Sdcbp	0.000555984400858361	0.270280655107678	0.705	0.662	1	2	Sdcbp
Zfhx2	0.000567879553270585	0.433931764564843	0.429	0.351	1	2	Zfhx2
Phactr31	0.000577186857889882	0.282112376610942	0.277	0.168	1	2	Phactr3
Emc10	0.000580566055673861	0.293424394873512	0.696	0.681	1	2	Emc10
Mospd3	0.00059681738490337	0.276965941365659	0.304	0.204	1	2	Mospd3
Zfhx41	0.000607492094434091	0.593192881211798	0.545	0.529	1	2	Zfhx4
Ccdc28b	0.000649484305369192	0.31975928721122	0.509	0.44	1	2	Ccdc28b
Klf61	0.000698951644719194	0.254677484574951	0.339	0.226	1	2	Klf6
Gramd1a1	0.000715220957739766	0.287027151368251	0.446	0.344	1	2	Gramd1a
Ube2ql11	0.00073874652472781	0.2532447881576	0.33	0.215	1	2	Ube2ql1
St71	0.00077892556157017	0.320059588088691	0.312	0.215	1	2	St7
Atp6v1b21	0.000800344816008117	0.2775871822595	0.518	0.468	1	2	Atp6v1b2
Zc2hc1a1	0.00080108146431457	0.277286305178962	0.446	0.353	1	2	Zc2hc1a
Polb1	0.000807267458426531	0.274918195212085	0.545	0.508	1	2	Polb
Mtss11	0.000817940510503009	0.278505324995479	0.58	0.536	1	2	Mtss1
Tspyl11	0.000853464071595266	0.278366597516238	0.518	0.436	1	2	Tspyl1
Tspan5	0.000878744241703286	0.323291215193022	0.509	0.433	1	2	Tspan5
Ddah12	0.000897624587304529	0.255038791988077	0.42	0.32	1	2	Ddah1
Tusc31	0.000945892667810444	0.289844290748549	0.518	0.469	1	2	Tusc3
Gprin11	0.00103519424971497	0.268888883294546	0.321	0.218	1	2	Gprin1
Tsnax1	0.00107746587243265	0.276235915401464	0.509	0.443	1	2	Tsnax
Kifap31	0.0011204078915781	0.278900689118568	0.562	0.519	1	2	Kifap3
Sgta	0.0011236746447483	0.253103259015743	0.571	0.541	1	2	Sgta
Clmp1	0.00120856310057227	0.277254155483288	0.429	0.313	1	2	Clmp
Chl11	0.00126057272956218	0.279425462274834	0.393	0.285	1	2	Chl1
Ahi11	0.0012796350699388	0.257737179455975	0.598	0.578	1	2	Ahi1
Cd99l2	0.00129330323889907	0.268555382358747	0.304	0.21	1	2	Cd99l2
Snx15	0.00134869456301222	0.27630201502335	0.33	0.236	1	2	Snx15
Jarid21	0.00143411359746101	0.291305902875216	0.562	0.53	1	2	Jarid2
2700081O15Rik	0.0014697122150438	0.319466802803316	0.446	0.383	1	2	2700081O15Rik
Ap2a2	0.00152481560386038	0.263433525854864	0.562	0.539	1	2	Ap2a2
Macrod21	0.00160523384986409	0.287591083220905	0.348	0.265	1	2	Macrod2
Ppp3r1	0.00169730135416913	0.270826030692418	0.518	0.472	1	2	Ppp3r1
Tmem178	0.00177883354747945	0.304678292550647	0.348	0.237	1	2	Tmem178
Dgcr6	0.00178038956581205	0.288211004347486	0.67	0.703	1	2	Dgcr6
Cux21	0.00182850795704255	0.25011844081147	0.312	0.205	1	2	Cux2
Zfp536	0.00185718534852381	0.351201376110308	0.339	0.259	1	2	Zfp536
Zyg11b	0.00185985239179872	0.290270131913412	0.393	0.311	1	2	Zyg11b
Bzw21	0.00193747296633864	0.265132401058126	0.714	0.721	1	2	Bzw2
Ssbp4	0.00208113142886103	0.265379862481207	0.455	0.389	1	2	Ssbp4
Lsamp	0.0022916751060218	0.40204014477902	0.259	0.17	1	2	Lsamp
Wdr61	0.00235150806139277	0.272155880650956	0.598	0.6	1	2	Wdr6
Fam171b1	0.00240826569236145	0.270694568159511	0.536	0.481	1	2	Fam171b
Mapk8ip21	0.00243612127292057	0.254394168067584	0.339	0.247	1	2	Mapk8ip2
Gfod2	0.00246837780421008	0.312426071478373	0.348	0.274	1	2	Gfod2
Rnf1651	0.00247917959772326	0.254317728441348	0.598	0.595	1	2	Rnf165
Ccndbp1	0.00258832988268634	0.28854205935627	0.339	0.26	1	2	Ccndbp1
Rimklb1	0.00298526552638458	0.252609742470355	0.464	0.409	1	2	Rimklb
Slco5a1	0.00302958564791331	0.279352912211355	0.366	0.293	1	2	Slco5a1
Strip1	0.0033739935196493	0.285740672741391	0.321	0.251	1	2	Strip1
Epha5	0.00352069520759768	0.292161099956274	0.58	0.492	1	2	Epha5
Cask1	0.0039180463486696	0.267269550805665	0.464	0.403	1	2	Cask
Trim321	0.00423645560429401	0.286422505823243	0.366	0.3	1	2	Trim32
Srgap1	0.00432471984670271	0.254854666273321	0.393	0.326	1	2	Srgap1
Ankra2	0.00444105649074635	0.252669302504394	0.518	0.482	1	2	Ankra2
Wdfy11	0.00454321667002389	0.255145660327637	0.429	0.379	1	2	Wdfy1
2610524H06Rik	0.00464447070241527	0.279613590969376	0.482	0.474	1	2	2610524H06Rik
Ifngr21	0.00464587688406259	0.269327893029519	0.304	0.219	1	2	Ifngr2
Atp6v1h	0.00495782562506792	0.250084166778599	0.393	0.322	1	2	Atp6v1h
Mzt1	0.00615957954518579	0.267157268737981	0.545	0.54	1	2	Mzt1
Smarca1	0.00648893829052887	0.254987221812687	0.304	0.228	1	2	Smarca1
Nptn	0.00688466542162176	0.298440201397492	0.429	0.382	1	2	Nptn
Rev3l	0.00695898033742669	0.320090756659427	0.402	0.358	1	2	Rev3l
Cdip1	0.00746856205287297	0.293524189659933	0.464	0.449	1	2	Cdip1
Dync1h1	0.00804290142393597	0.28311646762072	0.536	0.54	1	2	Dync1h1
Fibp	0.00891242156928772	0.277007713554229	0.491	0.479	1	2	Fibp
Sqstm1	0.00909261145366699	0.265245477237827	0.33	0.267	1	2	Sqstm1
Gm457161	0.00913003305736807	0.27501182007697	0.455	0.426	1	2	Gm45716
Ppp1r14a	8.34203282486892e-47	1.31396324019073	0.901	0.385	2.59045145310655e-42	3	Ppp1r14a
Ppp1r17	1.15352493372826e-39	1.06418498918192	0.622	0.143	3.58204097670637e-35	3	Ppp1r17
Neurod1	1.53523601099538e-38	0.801044652677958	0.658	0.161	4.76736838494394e-34	3	Neurod1
D930028M14Rik1	1.94297349185924e-34	1.75453285917954	0.568	0.138	6.03351558427048e-30	3	D930028M14Rik
Cotl1	1.12726057767075e-33	0.801798489836605	0.991	0.766	3.50048227184099e-29	3	Cotl1
Plk3	2.49355463132444e-33	0.640411950422119	0.577	0.142	7.74323519665178e-29	3	Plk3
Neurod4	3.37158482519504e-33	0.901104072601436	0.649	0.174	1.04697823576782e-28	3	Neurod4
Nhlh2	1.83467665158627e-31	0.987899095126754	0.901	0.429	5.69722140617083e-27	3	Nhlh2
Tfdp2	1.1210851682586e-30	1.10202964471961	0.838	0.466	3.48130577299343e-26	3	Tfdp2
Ebf11	6.75558405029351e-30	0.940360930406042	0.973	0.623	2.09781151513764e-25	3	Ebf1
Btbd17	2.07454742574062e-29	1.17613217102184	0.694	0.272	6.44209212115235e-25	3	Btbd17
Shisa3	1.05325786247002e-28	0.422583473582805	0.306	0.039	3.27068164032817e-24	3	Shisa3
Onecut21	7.83630805424636e-27	1.43586604959511	0.694	0.291	2.43340874008512e-22	3	Onecut2
Eif1	2.38210300779512e-25	0.398735732787781	1	0.984	7.39714447010619e-21	3	Eif1
Neurog3	2.74749012267162e-25	1.15293954199427	0.568	0.174	8.53178107793217e-21	3	Neurog3
Serf2	1.03937416706408e-22	0.39731813940403	1	0.983	3.2275686009841e-18	3	Serf2
Cdkn1c	1.14456672607722e-22	0.877850796180058	0.973	0.844	3.5542230544876e-18	3	Cdkn1c
Tmsb4x	5.13213904258957e-22	0.568199986312276	1	0.998	1.59368313689534e-17	3	Tmsb4x
Rpl23a	6.0218790757945e-22	0.435918346970768	1	0.997	1.86997410940647e-17	3	Rpl23a
Prmt8	7.68907582936426e-22	0.608211047398876	0.748	0.368	2.38768871729248e-17	3	Prmt8
Prdx2	9.32912454437103e-21	0.383355027980952	1	0.973	2.89697304476354e-16	3	Prdx2
Ubb	4.41195498866417e-20	0.433272883595037	0.991	0.982	1.37004438262988e-15	3	Ubb
Rpl13a	5.09792945259003e-20	0.554892881427861	1	0.951	1.58306003291278e-15	3	Rpl13a
Rps24	7.53724655533634e-20	0.429789073218372	1	0.995	2.34054117282859e-15	3	Rps24
Fau	1.04168456653884e-19	0.409402858383551	1	0.998	3.23474308447306e-15	3	Fau
Rps14	1.07459519672664e-18	0.37662569020365	1	0.997	3.33694046439522e-14	3	Rps14
Nhlh1	1.29061887664875e-18	0.496452251599745	0.64	0.247	4.00775879765738e-14	3	Nhlh1
Nkain4	2.53135204640355e-18	0.642241444804931	0.64	0.289	7.86060750969694e-14	3	Nkain4
Rpl9	6.936117279368e-18	0.396825364970982	1	0.992	2.15387249876215e-13	3	Rpl9
Arl4d	1.09498470159318e-17	0.541692451274544	0.468	0.149	3.40025599385729e-13	3	Arl4d
Ftl1	1.91157666161057e-17	0.286177152731174	1	1	5.93601900729929e-13	3	Ftl1
Rpl10	7.27981302498016e-17	0.408621558212031	1	0.996	2.26060033864709e-12	3	Rpl10
Rps3	8.40656495107276e-17	0.41452676029413	1	0.993	2.61049061425662e-12	3	Rps3
Rpl18a	1.31416045675166e-16	0.399970789641663	1	0.999	4.08086246635093e-12	3	Rpl18a
Rps21	1.84677124551449e-16	0.449228866889869	1	0.987	5.73477874869615e-12	3	Rps21
Psmb1	2.16920276585994e-16	0.401619925828677	0.991	0.92	6.73602534882487e-12	3	Psmb1
Rpl34	2.41261644929449e-16	0.343870856082397	1	0.992	7.49189785999419e-12	3	Rpl34
Rps7	2.51318226452274e-16	0.320493051082781	1	0.997	7.80418488602248e-12	3	Rps7
Insm1	3.65340985768234e-16	0.499790816395473	0.523	0.2	1.1344933631061e-11	3	Insm1
Rpl37a	4.49636879882292e-16	0.313927173885587	1	0.995	1.39625740309848e-11	3	Rpl37a
Tpt1	4.60570371124407e-16	0.642859256416258	1	0.994	1.43020917345262e-11	3	Tpt1
Gdi12	1.07026052089556e-15	0.500328616509828	0.892	0.653	3.32347999553697e-11	3	Gdi1
Srrm4	1.22809648513305e-15	0.510531101470182	0.703	0.346	3.81360801528367e-11	3	Srrm4
Clic1	1.47525752443796e-15	0.549832690643517	0.811	0.58	4.58111719063721e-11	3	Clic1
Rps10	1.55879236334262e-15	0.527164595791381	1	0.986	4.84051792588783e-11	3	Rps10
Kcnh2	1.61153422033909e-15	0.458008616679255	0.468	0.191	5.00429721441896e-11	3	Kcnh2
Tubb32	3.3123255218501e-15	0.573661887616952	0.982	0.79	1.02857644430011e-10	3	Tubb3
Gadd45g	3.89730510114427e-15	0.90996998154521	0.604	0.287	1.21023015305833e-10	3	Gadd45g
Rps6	4.35606803012401e-15	0.354655072564518	1	0.998	1.35268980539441e-10	3	Rps6
Rpl28	6.62405322516724e-15	0.45068473060456	1	0.991	2.05696724801118e-10	3	Rpl28
Rps19	7.09009127233101e-15	0.393686241154891	1	0.997	2.20168604279695e-10	3	Rps19
Rps11	1.23878290738356e-14	0.360438271360349	1	0.997	3.84679256229817e-10	3	Rps11
Rps27	1.57108338746252e-14	0.310880999069966	1	0.999	4.87868524308735e-10	3	Rps27
Rps15a	1.75395312347287e-14	0.35427045104983	1	0.997	5.4465506343203e-10	3	Rps15a
Rpl7	1.78984020370952e-14	0.422357073725825	1	0.985	5.55799078457917e-10	3	Rpl7
Cox4i1	2.7417990935922e-14	0.253037020482634	1	0.988	8.51410872533185e-10	3	Cox4i1
Fignl2	2.85650063238533e-14	0.474397405747267	0.468	0.207	8.87029141374615e-10	3	Fignl2
Tagln31	4.81102813370698e-14	0.41821069969269	0.991	0.764	1.49396856636003e-09	3	Tagln3
Rps13	8.74939633741109e-14	0.43453711402454	1	0.991	2.71695004465627e-09	3	Rps13
Rps23	9.98981407001284e-14	0.380547828148047	1	0.997	3.10213696316109e-09	3	Rps23
Rps4x	1.36897372844739e-13	0.366900721020782	1	0.992	4.25107411894767e-09	3	Rps4x
Rps9	1.51534690978364e-13	0.335264168346629	1	0.997	4.70560675895115e-09	3	Rps9
Mfng	1.65089824333367e-13	0.391094651855405	0.532	0.236	5.12653431502404e-09	3	Mfng
Rpl19	1.81350784332793e-13	0.351756111252455	1	0.994	5.63148590588621e-09	3	Rpl19
Npc2	2.47774647418349e-13	0.43392055734486	0.919	0.82	7.694146126282e-09	3	Npc2
Rps15	3.04548290325344e-13	0.339943601837182	1	0.992	9.45713805947292e-09	3	Rps15
Rps29	5.68492772975325e-13	0.284206489200336	1	0.996	1.76534060792028e-08	3	Rps29
Miat	6.21216964932443e-13	0.519603449079528	0.73	0.452	1.92906504120472e-08	3	Miat
Rps28	8.79538740785315e-13	0.297917225391841	1	0.993	2.73123165176064e-08	3	Rps28
Rnf121	8.86636458796813e-13	0.899761402242091	0.631	0.393	2.75327219550174e-08	3	Rnf121
Rpl6	9.39444222845866e-13	0.299221357805123	1	0.996	2.91725614520327e-08	3	Rpl6
Ly6e	1.21368673317175e-12	0.467901712787527	0.676	0.413	3.76886141251823e-08	3	Ly6e
Rpl31	1.44438792619197e-12	0.32793933700381	1	0.99	4.48525782720392e-08	3	Rpl31
Uqcrh	1.64162827801558e-12	0.28812707592893	1	0.949	5.09774829172178e-08	3	Uqcrh
Ngfr1	1.76717805281651e-12	0.48601603760927	0.55	0.264	5.48761800741111e-08	3	Ngfr
Rpl30	1.82027547216566e-12	0.481208284026299	1	0.967	5.65250142371603e-08	3	Rpl30
Supt4a	2.12908208864398e-12	0.399512723483866	0.829	0.633	6.61143860986615e-08	3	Supt4a
Dll3	2.35472018461549e-12	0.377909982383327	0.604	0.283	7.31211258928647e-08	3	Dll3
Rplp2	2.42411318731453e-12	0.414320304610375	1	0.991	7.52759868056781e-08	3	Rplp2
Atp5f1	3.50135035160888e-12	0.350987433581693	0.982	0.89	1.08727432468511e-07	3	Atp5f1
Rpl24	3.97366839568056e-12	0.25613117799205	1	0.995	1.23394324691068e-07	3	Rpl24
Tmem2	5.51743423681567e-12	0.444966761261577	0.757	0.498	1.71332885355837e-07	3	Tmem2
Pcbp4	5.54923551338671e-12	0.429132789815301	0.955	0.791	1.72320410397197e-07	3	Pcbp4
Calm1	7.6635382525097e-12	0.307577153817546	1	0.979	2.37975853355184e-07	3	Calm1
Rps25	8.50337771449751e-12	0.343675955138379	1	0.992	2.64055388168291e-07	3	Rps25
Rpl23	9.27215260653235e-12	0.337772379268659	1	0.993	2.87928154890649e-07	3	Rpl23
Rpl21	9.83237826208128e-12	0.292476060169602	1	0.989	3.0532484217241e-07	3	Rpl21
Gal	1.24976555065798e-11	0.87476782661075	0.369	0.14	3.88089696445824e-07	3	Gal
Hes6	1.64085979783048e-11	0.640965715823165	0.748	0.558	5.09536193020298e-07	3	Hes6
Fam110a	2.09654368760464e-11	0.682604960306676	0.622	0.416	6.51039711311869e-07	3	Fam110a
Rps8	2.26188215858159e-11	0.288493755437815	1	0.999	7.0238226670434e-07	3	Rps8
Rps5	2.79679251701581e-11	0.312152659330999	1	0.99	8.68487980308918e-07	3	Rps5
Rpl17	3.19916979181926e-11	0.319393966490468	1	0.992	9.93438195453636e-07	3	Rpl17
Rps20	3.57902786334092e-11	0.459478656491754	1	0.986	1.11139552240325e-06	3	Rps20
Rpl11	4.55084462674528e-11	0.294948749046471	1	0.992	1.41317378194321e-06	3	Rpl11
Map1lc3b1	5.01661376807782e-11	0.36107488882643	0.937	0.873	1.55780907340121e-06	3	Map1lc3b
Mrpl34	8.67895755778744e-11	0.347377606836324	0.937	0.827	2.69507669041974e-06	3	Mrpl34
Clvs1	9.19494274209736e-11	0.284278365862876	0.505	0.227	2.85530556970349e-06	3	Clvs1
Rpl8	1.38345096527864e-10	0.303057731268621	1	0.991	4.29603028247975e-06	3	Rpl8
Rps27a	1.65293707365097e-10	0.332396687254567	1	0.994	5.13286549480836e-06	3	Rps27a
Uba52	1.74059286847076e-10	0.374046287698225	0.964	0.892	5.40506303446225e-06	3	Uba52
[truncated: 3,737 more rows]
